# Supplementary material for: A Novel Stool Methylation Test for the Non-Invasive Screening of Gastric and Colorectal Cancer
Source: Front Oncol. 2022 Mar 28;12:860701. doi: 10.3389/fonc.2022.860701 (PMC8995552; doi:10.3389/fonc.2022.860701)
Supplement: Supplementary file 5 [file Table_1.xlsx]

## Sheet: ALL_CpG_data_diff_sample
	GSM1662015	GSM1662018	GSM1662022	GSM1662024	GSM1662025	GSM1662031	GSM1662033	GSM1662036	GSM1662041	GSM1662042	GSM1662046	GSM1662049	GSM1662050	GSM1662051	GSM1662052	GSM1662056	GSM1662057	GSM1662066	GSM1662072	GSM1662073	GSM1662079	GSM1662081	GSM1662086	GSM1662089	GSM1662096	GSM1662097	GSM1662102	GSM1662103	GSM1662106	GSM1662109	GSM1662112	GSM1662115	GSM1662118	GSM1662121	GSM1662124	GSM1662127	GSM2714567	GSM2714568	GSM2714571	GSM2714572	GSM2714575	GSM2714576	GSM2714578	GSM2714581	GSM2714582	GSM2714585	GSM2714587	GSM2714588	GSM2714589
cg15717808	0.279569	0.052188	0.189656	0.0661273	0.103513	0.0532581	0.136868	0.0337844	0.125059	0.167125	0.0599858	0.0873907	0.0687835	0.0856271	0.116445	0.0388538	0.0638887	0.160129	0.132545	0.119779	0.263728	0.057591	0.0670149	0.152282	0.271379	0.0508599	0.0921093	0.140472	0.0502621	0.160526	0.122862	0.0817879	0.124035	0.0456948	0.109311	0.167129	0.0464091	0.0358007	0.0593949	0.0672767	0.0749489	0.0712239	0.0168891	0.02162	0.0574096	0.0280805	0.0428983	0.077689	0.026122
cg02504416	0.242635	0.121943	0.253353	0.145725	0.205513	0.202878	0.148369	0.150021	0.142669	0.16028	0.175823	0.169111	0.152408	0.137521	0.140305	0.168607	0.142054	0.21946	0.165439	0.177639	0.441181	0.151155	0.181298	0.219132	0.405921	0.192501	0.180741	0.155026	0.162993	0.145936	0.186624	0.181511	0.176124	0.183237	0.15243	0.157491	0.11924	0.111983	0.1239	0.0985011	0.185512	0.162082	0.110251	0.0811591	0.110621	0.123208	0.128856	0.15316	0.0448463
cg09328083	0.964147	0.963512	0.963016	0.956806	0.962052	0.963108	0.962481	0.959274	0.952081	0.951492	0.961528	0.964523	0.963934	0.959168	0.959776	0.963784	0.95929	0.970709	0.953159	0.962023	0.959189	0.960999	0.952939	0.959572	0.961464	0.961932	0.957198	0.960837	0.957317	0.959004	0.956512	0.956103	0.954872	0.962384	0.956117	0.961348	0.986161	0.987756	0.985457	0.986809	0.981014	0.985536	0.987538	0.986902	0.983213	0.984155	0.989597	0.98893	0.984222
cg14625631	0.128739	0.0542491	0.078328	0.0645775	0.0542798	0.0857309	0.0768221	0.0737782	0.0750366	0.0954181	0.0691935	0.0625813	0.0740446	0.0660242	0.0657044	0.0633843	0.0739311	0.0838645	0.0615194	0.0832665	0.323481	0.0603038	0.0611749	0.0596626	0.286837	0.0864224	0.0666108	0.063435	0.0633107	0.0760978	0.0949149	0.0935317	0.0796205	0.0717496	0.0714225	0.0547304	0.0382657	0.0236504	0.0342139	0.0348228	0.0546752	0.0369438	0.0232816	0.0366362	0.0322032	0.0338404	0.037166	0.0377998	0.0325835
cg16977035	0.588235	0.696085	0.578636	0.566071	0.629434	0.609874	0.546108	0.765969	0.55066	0.55012	0.601145	0.588876	0.764159	0.513583	0.636146	0.651505	0.615885	0.520506	0.559161	0.583406	0.630226	0.595705	0.588689	0.556991	0.803207	0.705089	0.544301	0.601559	0.788383	0.532141	0.561603	0.553284	0.561777	0.863909	0.589062	0.637039	0.503855	0.497046	0.601421	0.587369	0.65615	0.588102	0.571333	0.693896	0.540751	0.53419	0.573855	0.546126	0.679813
cg16125371	0.521585	0.367841	0.48719	0.336724	0.417483	0.394289	0.386993	0.31281	0.44171	0.421238	0.4025	0.324369	0.33172	0.360451	0.340183	0.330369	0.369182	0.4759	0.397619	0.40354	0.500698	0.384176	0.412383	0.475842	0.470497	0.327118	0.383544	0.469482	0.307414	0.423603	0.434079	0.433638	0.451361	0.302547	0.406983	0.412511	0.394516	0.373349	0.370951	0.374234	0.403867	0.45052	0.23251	0.219743	0.322914	0.305051	0.344984	0.388844	0.276859
cg19495444	0.732204	0.71352	0.676143	0.721852	0.657036	0.662615	0.743241	0.656485	0.740524	0.762651	0.719582	0.757606	0.701726	0.741516	0.729466	0.719005	0.709715	0.707236	0.671492	0.690936	0.637522	0.688738	0.724339	0.710068	0.651944	0.68115	0.768688	0.738026	0.756215	0.703526	0.722215	0.705777	0.734901	0.744689	0.711653	0.68196	0.725103	0.709845	0.764996	0.757734	0.787738	0.768573	0.709671	0.698507	0.734125	0.684306	0.726845	0.723096	0.771123
cg06385094	0.759378	0.855937	0.787343	0.813906	0.78359	0.825814	0.813528	0.863486	0.798196	0.813014	0.820581	0.836543	0.840193	0.810006	0.81777	0.832039	0.796995	0.819357	0.824064	0.814694	0.698962	0.820093	0.809009	0.832167	0.634707	0.824661	0.814865	0.810208	0.818046	0.841234	0.784267	0.845023	0.836567	0.82879	0.832927	0.802047	0.894109	0.881265	0.921058	0.917666	0.865106	0.879054	0.867949	0.867723	0.920135	0.638437	0.882324	0.786024	0.880348
cg27113419	0.129604	0.41928	0.196488	0.259155	0.208188	0.20211	0.172928	0.277866	0.266398	0.19565	0.283544	0.287382	0.31685	0.186292	0.235639	0.38246	0.219679	0.233775	0.213508	0.158763	0.276614	0.1958	0.24936	0.33773	0.230423	0.368067	0.242201	0.198831	0.412422	0.235941	0.19645	0.198001	0.262371	0.260736	0.191988	0.151098	0.0709259	0.337477	0.356636	0.253922	0.136122	0.189285	0.281802	0.206414	0.263133	0.206547	0.196332	0.261382	0.223238
cg00687686	0.272766	0.113029	0.203342	0.116595	0.177605	0.111273	0.132243	0.125652	0.129484	0.195339	0.107542	0.101521	0.147957	0.137999	0.121795	0.125085	0.150761	0.165451	0.13471	0.172255	0.568975	0.113718	0.15027	0.115189	0.648945	0.168957	0.134906	0.178841	0.109542	0.135505	0.113082	0.106851	0.120317	0.113517	0.153083	0.131628	0.0643916	0.0422323	0.0724779	0.104583	0.127932	0.0728755	0.0552976	0.0711184	0.0629124	0.0622232	0.0604559	0.0597454	0.0578383
cg05725404	0.177792	0.564322	0.30124	0.397935	0.31853	0.353013	0.244471	0.362852	0.373565	0.271902	0.440324	0.422382	0.492322	0.285078	0.35451	0.459294	0.292761	0.270168	0.310243	0.253208	0.40612	0.236157	0.362095	0.46001	0.346159	0.427039	0.368721	0.277945	0.595716	0.308542	0.271754	0.289957	0.349372	0.383888	0.220681	0.272595	0.125946	0.407189	0.421366	0.286191	0.197648	0.314012	0.386694	0.366059	0.374553	0.316322	0.278498	0.367455	0.337218
cg24335138	0.193147	0.0939961	0.178129	0.0729118	0.116698	0.0826304	0.0826623	0.0859499	0.0799105	0.0984268	0.0891743	0.119786	0.104713	0.081202	0.096828	0.0708378	0.0902523	0.158289	0.0914555	0.0859553	0.416654	0.0741678	0.0773795	0.0875609	0.301192	0.12527	0.096132	0.10147	0.106425	0.0858009	0.0908191	0.0830864	0.092689	0.108681	0.107469	0.0934287	0.0376611	0.0294157	0.0237271	0.0458145	0.0576235	0.0563274	0.0471846	0.0574488	0.0529735	0.0597805	0.0668928	0.0657236	0.0586256
cg05201312	0.828644	0.894682	0.815545	0.889241	0.877103	0.841521	0.856248	0.892213	0.81646	0.882638	0.919972	0.885361	0.913947	0.852835	0.827398	0.900948	0.882747	0.875799	0.90094	0.874408	0.757888	0.880415	0.844174	0.826326	0.818918	0.90721	0.836478	0.861989	0.907986	0.841964	0.886985	0.86913	0.865303	0.918467	0.873077	0.87995	0.91724	0.939927	0.926875	0.951476	0.926919	0.918035	0.932193	0.960764	0.923443	0.946658	0.915838	0.909211	0.965416
cg04858398	0.124941	0.0636013	0.103158	0.0842732	0.0896639	0.0764643	0.0789924	0.0578033	0.11086	0.120758	0.0818915	0.0869622	0.0628011	0.0816369	0.074614	0.0687275	0.0757254	0.111222	0.0946811	0.094449	0.158838	0.0725309	0.0908969	0.0982593	0.0516999	0.0777508	0.086402	0.101009	0.057362	0.102219	0.0944866	0.0911344	0.107958	0.0442863	0.10118	0.0696603	0.0312588	0.0406328	0.0439974	0.047254	0.0512484	0.060656	0.0260995	0.0244655	0.0485327	0.0409339	0.0469874	0.0504587	0.0343025
cg01329309	0.767994	0.499619	0.697192	0.670653	0.694776	0.707272	0.784021	0.615776	0.661095	0.732242	0.677259	0.602176	0.527544	0.734698	0.695253	0.570808	0.770618	0.766637	0.733801	0.738618	0.656202	0.772757	0.736211	0.730267	0.413947	0.640663	0.719535	0.798607	0.451812	0.77641	0.748907	0.707504	0.767214	0.413771	0.770939	0.733728	0.79153	0.794208	0.826257	0.816653	0.816254	0.815716	0.650829	0.446833	0.687458	0.792837	0.760949	0.836966	0.638869
cg00262031	0.0982021	0.0767758	0.100227	0.0937714	0.0874489	0.0886071	0.0710914	0.0776513	0.0861898	0.0871844	0.075479	0.0756429	0.0686121	0.0802935	0.0701288	0.0599234	0.0757084	0.0916765	0.084112	0.0846431	0.184837	0.0647254	0.0747627	0.0576696	0.260234	0.0746438	0.0818111	0.091361	0.0674688	0.0778986	0.0654666	0.0617197	0.060421	0.0606435	0.076614	0.0692022	0.0497198	0.0345455	0.0493816	0.0426969	0.0667652	0.0459596	0.0147238	0.0348882	0.0558656	0.0385247	0.0351878	0.050034	0.021232
cg18178458	0.895401	0.895585	0.911413	0.895849	0.885042	0.902041	0.876008	0.879464	0.896591	0.857731	0.886673	0.888357	0.884132	0.888243	0.882081	0.914014	0.871962	0.902692	0.889377	0.874939	0.90419	0.889463	0.906911	0.897344	0.838278	0.868365	0.912194	0.883823	0.842783	0.911527	0.875286	0.88826	0.881775	0.86159	0.884344	0.893156	0.943419	0.934854	0.936325	0.925987	0.934408	0.934882	0.91743	0.916413	0.922623	0.911474	0.908404	0.923253	0.93138
cg01564033	0.142005	0.135491	0.119575	0.138976	0.127556	0.127807	0.115096	0.171136	0.141531	0.116011	0.121335	0.142594	0.138956	0.106194	0.134725	0.138772	0.123256	0.123872	0.124179	0.157576	0.142203	0.129919	0.117589	0.136598	0.269067	0.132655	0.107697	0.136869	0.164078	0.143858	0.130936	0.143567	0.140918	0.212764	0.150723	0.132991	0.0668822	0.0769327	0.0857379	0.0849477	0.0883973	0.111011	0.0721024	0.0856781	0.0940692	0.0753902	0.0941238	0.0762096	0.0867988
cg13031432	0.135969	0.0602235	0.10693	0.0602812	0.0878102	0.0843738	0.0724914	0.068996	0.0466387	0.0656276	0.0529774	0.0521397	0.0531989	0.0642553	0.0532728	0.0500483	0.0655357	0.0699381	0.0620523	0.057797	0.258905	0.0757721	0.0636721	0.0590487	0.425172	0.0840689	0.0506528	0.0472208	0.0547938	0.0533686	0.0759307	0.0792693	0.0639275	0.0639503	0.0516602	0.0549007	0.00392928	0.0192547	0.0233278	0.0238887	0.0497218	0.0348574	0.0215349	0.0152593	0.00970684	0.014494	0.0179698	0.0266831	0.0250192
cg22931182	0.314049	0.18135	0.313344	0.203688	0.254537	0.258811	0.184372	0.209724	0.192161	0.201358	0.247722	0.196541	0.230844	0.192643	0.180036	0.204499	0.201969	0.281331	0.195838	0.216277	0.456037	0.20908	0.228739	0.259087	0.458718	0.265635	0.215146	0.192866	0.196427	0.215828	0.230312	0.228891	0.230385	0.200887	0.217964	0.21874	0.137543	0.153164	0.162111	0.126313	0.268211	0.23789	0.14926	0.099098	0.152848	0.162652	0.170339	0.202288	0.0744179
cg04194840	0.68176	0.837387	0.649268	0.734361	0.73776	0.715403	0.670065	0.789134	0.640101	0.732507	0.659655	0.722134	0.827855	0.671692	0.66371	0.782817	0.674457	0.647036	0.683134	0.666972	0.519753	0.705194	0.627621	0.562861	0.712497	0.834371	0.705532	0.778201	0.775877	0.667835	0.709708	0.68002	0.698899	0.792313	0.75648	0.739968	0.750068	0.77995	0.757856	0.758844	0.852101	0.714623	0.744064	0.70554	0.77729	0.744469	0.792948	0.612105	0.760968
cg03276479	0.452141	0.380495	0.459875	0.376883	0.433235	0.473553	0.413333	0.336033	0.49447	0.506096	0.428042	0.321471	0.28591	0.404276	0.408451	0.40031	0.350014	0.482806	0.394912	0.393667	0.584712	0.387422	0.437239	0.428078	0.451357	0.378989	0.476817	0.447909	0.241002	0.469483	0.441397	0.473262	0.463065	0.19593	0.427735	0.424894	0.312231	0.357136	0.352892	0.397913	0.323416	0.379367	0.27285	0.216936	0.324802	0.322738	0.33233	0.358531	0.221736
cg03389928	0.875764	0.885099	0.85703	0.858243	0.875541	0.893673	0.861308	0.884191	0.868158	0.839372	0.905221	0.900982	0.807552	0.859624	0.888356	0.866722	0.840801	0.897835	0.891088	0.886131	0.869495	0.890368	0.870951	0.867775	0.795595	0.824407	0.877697	0.860727	0.881205	0.887576	0.886114	0.868928	0.870723	0.821279	0.877825	0.874996	0.9465	0.904361	0.936138	0.932735	0.931133	0.919758	0.926097	0.892544	0.932195	0.972433	0.926777	0.922926	0.914424
cg08149193	0.550606	0.268807	0.551869	0.306587	0.395409	0.426695	0.536521	0.212795	0.52237	0.455555	0.409788	0.364543	0.267871	0.454303	0.413551	0.258259	0.465018	0.478938	0.426929	0.505057	0.561863	0.454636	0.454802	0.503443	0.548459	0.240558	0.383088	0.487275	0.224527	0.509124	0.450272	0.447872	0.403682	0.155485	0.411227	0.433791	0.475056	0.459397	0.345915	0.436462	0.460647	0.463056	0.22317	0.155741	0.302901	0.293571	0.359705	0.431865	0.347902
cg24008884	0.349791	0.22989	0.336496	0.216655	0.263736	0.244609	0.31692	0.243517	0.304415	0.313012	0.272414	0.223071	0.299256	0.267799	0.252328	0.243841	0.300807	0.303795	0.259535	0.288482	0.413735	0.278303	0.277971	0.290416	0.372519	0.27574	0.286881	0.315184	0.267317	0.322362	0.286118	0.260103	0.280531	0.255838	0.278576	0.270553	0.228221	0.198099	0.155354	0.195211	0.236573	0.224725	0.144593	0.132804	0.178056	0.209679	0.188142	0.184165	0.167199
cg00374839	0.262336	0.0996496	0.20442	0.114079	0.159966	0.187602	0.149394	0.0844828	0.170758	0.232961	0.149466	0.109977	0.112366	0.141267	0.149245	0.0790415	0.137958	0.225867	0.141095	0.244348	0.372141	0.149293	0.130093	0.203639	0.402611	0.101808	0.150719	0.19186	0.0699813	0.176577	0.185692	0.173834	0.204614	0.127115	0.16051	0.161174	0.105413	0.121195	0.106506	0.101447	0.161807	0.168845	0.0550552	0.0464346	0.0848715	0.094979	0.115108	0.127459	0.0500218
cg09303936	0.365866	0.145168	0.345002	0.113421	0.210063	0.106388	0.221707	0.081696	0.234433	0.248481	0.0671038	0.146958	0.12485	0.147656	0.198673	0.0939166	0.106097	0.317707	0.256955	0.247993	0.386812	0.10489	0.145652	0.220969	0.418763	0.143938	0.136507	0.276475	0.102337	0.289751	0.23442	0.230631	0.244934	0.100916	0.205179	0.281835	0.126659	0.111548	0.117275	0.164637	0.15429	0.175562	0.0571222	0.0722389	0.124563	0.0718234	0.126443	0.123378	0.046263
cg08384171	0.18328	0.0803475	0.132026	0.0743639	0.132769	0.0749116	0.112614	0.097072	0.13703	0.121699	0.0752334	0.0758221	0.0774914	0.0996421	0.067992	0.0929671	0.0847784	0.112851	0.0942733	0.101617	0.288319	0.074096	0.102819	0.100616	0.408882	0.107746	0.0881787	0.0904897	0.0788484	0.0874548	0.0823979	0.0812551	0.103072	0.0280192	0.0954452	0.104864	0.0442012	0.0370486	0.0363077	0.0629979	0.0838151	0.0420467	0.0381609	0.0423337	0.0494539	0.0399137	0.0402135	0.0509628	0.0391079
cg16065899	0.673594	0.400349	0.646591	0.43242	0.531147	0.543031	0.688621	0.324766	0.670631	0.597561	0.585044	0.449403	0.360922	0.6165	0.572696	0.377938	0.638811	0.597677	0.54557	0.544561	0.634403	0.55243	0.651652	0.643585	0.529774	0.359515	0.514737	0.609267	0.337023	0.657219	0.58459	0.552359	0.552554	0.31566	0.51948	0.607219	0.678361	0.57224	0.573967	0.60733	0.547161	0.631742	0.367355	0.265783	0.45891	0.475502	0.466241	0.537945	0.451718
cg26397188	0.520682	0.193907	0.479418	0.243992	0.437891	0.276651	0.406909	0.0942236	0.504634	0.49021	0.236113	0.299365	0.173304	0.340704	0.423222	0.0949499	0.391974	0.485759	0.397894	0.455155	0.471537	0.396804	0.388112	0.413642	0.55582	0.143324	0.433982	0.525515	0.146325	0.464678	0.443535	0.511335	0.524666	0.099193	0.427378	0.426977	0.406199	0.335957	0.33886	0.416261	0.421293	0.526858	0.19837	0.156967	0.263802	0.273727	0.390781	0.327685	0.217814
cg23858558	0.247177	0.124836	0.175278	0.149865	0.125433	0.194747	0.142866	0.121474	0.144834	0.119316	0.132976	0.111578	0.109992	0.122351	0.115711	0.138394	0.110599	0.144451	0.148447	0.107458	0.321542	0.12767	0.103106	0.118867	0.4815	0.0955121	0.0986818	0.141907	0.0662182	0.144325	0.126913	0.130619	0.13895	0.0871424	0.100222	0.121863	0.0520909	0.0689564	0.104295	0.0975416	0.093929	0.123526	0.0442052	0.0644266	0.0497952	0.0619409	0.0510813	0.118607	0.0587285
cg04549333	0.185648	0.0825501	0.163642	0.0824399	0.168253	0.13449	0.105583	0.0640418	0.114519	0.144673	0.162149	0.075594	0.198303	0.101977	0.0860513	0.0885128	0.160222	0.121721	0.0910058	0.139994	0.314608	0.117511	0.0982208	0.126014	0.312331	0.164447	0.106505	0.112366	0.120841	0.106084	0.0992333	0.0688677	0.154601	0.0759222	0.138236	0.102287	0.0535561	0.0808441	0.0485429	0.0505618	0.137834	0.112493	0.0695483	0.0576863	0.104303	0.107306	0.0825087	0.081583	0.0566007
cg18321548	0.34658	0.196028	0.302185	0.172282	0.251201	0.243943	0.228179	0.17922	0.256561	0.316576	0.231211	0.176426	0.206529	0.209073	0.194136	0.171592	0.243378	0.300203	0.244975	0.224277	0.393039	0.214108	0.199532	0.27285	0.427525	0.21158	0.234105	0.31003	0.213527	0.26026	0.278194	0.262269	0.304807	0.195904	0.282119	0.282392	0.195503	0.18909	0.193541	0.226578	0.257552	0.256967	0.131648	0.122568	0.186345	0.196539	0.190451	0.222679	0.143051
cg16962683	0.95358	0.8516	0.932987	0.906103	0.870273	0.943501	0.9335	0.917094	0.945257	0.845488	0.924603	0.917018	0.73913	0.941565	0.909846	0.854621	0.890527	0.933919	0.921616	0.937639	0.860276	0.924638	0.93196	0.955693	0.696269	0.812495	0.886779	0.927981	0.831036	0.949577	0.935604	0.910454	0.930012	0.614253	0.889348	0.92486	0.982158	0.98459	0.959164	0.962593	0.91323	0.970327	0.97443	0.919352	0.94187	0.956956	0.962645	0.979208	0.951414
cg05469759	0.329146	0.130186	0.190217	0.107378	0.116535	0.140036	0.105088	0.101717	0.11685	0.187958	0.12954	0.0991418	0.145351	0.115165	0.11017	0.0936822	0.154129	0.130545	0.1455	0.137872	0.537172	0.137189	0.12386	0.132725	0.48002	0.176491	0.115325	0.116743	0.115442	0.112119	0.130068	0.101607	0.110641	0.0894172	0.136651	0.0887663	0.0656913	0.0724804	0.0826899	0.0980558	0.128254	0.0904391	0.0515074	0.0688732	0.0627077	0.0625369	0.0708224	0.0605696	0.0634386
cg16221634	0.332448	0.0866614	0.274303	0.0620705	0.117156	0.0683729	0.220884	0.0420299	0.178072	0.243224	0.0412784	0.115915	0.0465356	0.11691	0.171723	0.0372507	0.0724783	0.231758	0.19748	0.19393	0.285055	0.0592586	0.111796	0.205715	0.314124	0.0589682	0.109105	0.193747	0.050868	0.251151	0.167909	0.11732	0.175042	0.0457936	0.15944	0.2121	0.0813048	0.0697725	0.0833253	0.108642	0.081708	0.148585	0.0172905	0.0224994	0.084455	0.0211122	0.0709841	0.0957975	0.0237288
cg25363445	0.394607	0.276362	0.333291	0.221039	0.282444	0.219085	0.262787	0.30114	0.202046	0.299108	0.222313	0.229604	0.282873	0.158842	0.207983	0.255213	0.219208	0.346655	0.21382	0.221955	0.471057	0.24872	0.165098	0.267286	0.568336	0.248423	0.247939	0.265921	0.285502	0.208256	0.233372	0.281889	0.263039	0.279838	0.266874	0.234605	0.188236	0.236851	0.20699	0.234434	0.252985	0.219298	0.175384	0.190817	0.159347	0.181009	0.216694	0.201494	0.142879
cg09649245	0.137154	0.250539	0.191166	0.213158	0.166066	0.185555	0.193696	0.25895	0.163647	0.214447	0.178647	0.178195	0.241985	0.198423	0.212286	0.190552	0.211528	0.163959	0.170423	0.200159	0.156615	0.150887	0.205011	0.180586	0.165313	0.199151	0.179844	0.200731	0.260117	0.19388	0.152819	0.182557	0.171004	0.224122	0.208578	0.188507	0.0913662	0.119277	0.13536	0.135042	0.164863	0.164069	0.114563	0.130439	0.136346	0.164193	0.146568	0.144404	0.12914
cg02184008	0.485186	0.239026	0.487028	0.261169	0.363575	0.359474	0.430437	0.210359	0.44448	0.420128	0.400022	0.329348	0.289595	0.369439	0.325963	0.2154	0.410119	0.42883	0.374071	0.461678	0.476713	0.373391	0.395318	0.4558	0.483298	0.2346	0.294164	0.435429	0.266657	0.419539	0.404646	0.397903	0.361059	0.216169	0.356416	0.41957	0.376315	0.338531	0.272393	0.352055	0.389321	0.390939	0.186814	0.161462	0.252588	0.246086	0.264653	0.333051	0.255308
cg03020545	0.260589	0.323855	0.162844	0.232098	0.193279	0.132104	0.166923	0.333898	0.173366	0.187212	0.179927	0.271698	0.377011	0.150147	0.228179	0.302952	0.185098	0.235963	0.160324	0.171598	0.246197	0.128635	0.149954	0.178663	0.305515	0.335261	0.195527	0.175671	0.459735	0.198559	0.201866	0.207707	0.218019	0.332995	0.233667	0.233259	0.0716266	0.0963603	0.123689	0.133994	0.12094	0.117874	0.18587	0.310606	0.167069	0.119874	0.130004	0.106113	0.22109
cg01084435	0.363843	0.315344	0.291727	0.278801	0.298998	0.314538	0.239977	0.407077	0.307928	0.257155	0.390625	0.27502	0.346275	0.250714	0.307164	0.348808	0.354528	0.230497	0.294878	0.270575	0.498369	0.296988	0.299992	0.272516	0.312814	0.381371	0.261622	0.283804	0.341012	0.292439	0.270058	0.269081	0.252028	0.294693	0.265823	0.304397	0.191457	0.21525	0.228172	0.233222	0.250705	0.29144	0.228593	0.265112	0.283575	0.256323	0.246278	0.270135	0.2888
cg04970352	0.216104	0.179144	0.146846	0.123593	0.186772	0.111078	0.0984067	0.259091	0.090922	0.15136	0.22911	0.178635	0.321542	0.120855	0.155075	0.26726	0.223939	0.139474	0.132032	0.132395	0.438645	0.150929	0.0816094	0.107188	0.376293	0.294749	0.0971043	0.105155	0.285405	0.0900199	0.123858	0.101533	0.147408	0.259579	0.141575	0.171082	0.0844636	0.0706011	0.0524503	0.0528638	0.154577	0.0918029	0.141311	0.120029	0.124526	0.164617	0.109192	0.0821278	0.12278
cg07462292	0.448563	0.27368	0.467961	0.300564	0.404244	0.390107	0.381443	0.221933	0.409833	0.445157	0.371153	0.288143	0.242904	0.319594	0.35739	0.228701	0.327621	0.464453	0.380709	0.395132	0.509804	0.321395	0.376156	0.446898	0.454287	0.246268	0.388378	0.439152	0.237485	0.416156	0.394037	0.417846	0.465285	0.223801	0.377858	0.389133	0.323397	0.317145	0.320952	0.34348	0.373827	0.380428	0.217475	0.193859	0.273218	0.285673	0.322695	0.343785	0.242103
cg08367638	0.112649	0.0890868	0.0919605	0.0936518	0.0903282	0.0923501	0.12755	0.0961637	0.130253	0.123167	0.0910062	0.10141	0.0921799	0.0909557	0.108607	0.0824073	0.116722	0.13971	0.0980085	0.112212	0.0956018	0.108316	0.116188	0.106641	0.0998506	0.0872226	0.112022	0.149586	0.103849	0.146773	0.123733	0.130078	0.135503	0.103817	0.141389	0.117092	0.0655828	0.0554477	0.0704014	0.0639251	0.0775763	0.0630155	0.0487512	0.0523104	0.0527524	0.0644361	0.0649609	0.0707566	0.0663459
cg03509412	0.418268	0.150553	0.327612	0.136461	0.270957	0.241218	0.219379	0.0881922	0.244857	0.272828	0.199722	0.144054	0.163437	0.175982	0.22172	0.126748	0.18846	0.331981	0.173258	0.326549	0.507482	0.227452	0.181099	0.275986	0.545784	0.199467	0.19024	0.31809	0.140323	0.237543	0.245412	0.255921	0.284962	0.123472	0.228679	0.216756	0.151449	0.192647	0.154917	0.17694	0.278754	0.366738	0.097276	0.0594041	0.126045	0.131514	0.202571	0.208906	0.101586
cg15786900	0.522777	0.323827	0.523206	0.356616	0.437152	0.459144	0.53478	0.303667	0.494811	0.468619	0.463237	0.388212	0.351993	0.480624	0.42804	0.319753	0.486824	0.486264	0.452238	0.468734	0.497469	0.449406	0.450427	0.548669	0.43489	0.363775	0.42006	0.50444	0.315481	0.499614	0.443125	0.455374	0.440617	0.301621	0.477604	0.466294	0.476335	0.435733	0.380243	0.41352	0.450758	0.462601	0.283673	0.221484	0.331037	0.352642	0.38947	0.428863	0.319482
cg16321280	0.563371	0.310904	0.55215	0.314186	0.42272	0.422329	0.581354	0.257573	0.55524	0.4589	0.441121	0.335251	0.329915	0.469441	0.42588	0.302741	0.475237	0.511725	0.453072	0.462889	0.544474	0.43846	0.486459	0.528629	0.426114	0.309962	0.409394	0.50043	0.282586	0.498103	0.47781	0.43031	0.416183	0.24069	0.390847	0.466902	0.522597	0.460123	0.400633	0.409513	0.428953	0.46264	0.304537	0.191677	0.356195	0.357496	0.392463	0.444218	0.326189
cg07704934	0.575434	0.331183	0.57931	0.369278	0.448378	0.506031	0.583493	0.245652	0.606198	0.520798	0.477451	0.404067	0.327995	0.532543	0.528826	0.315523	0.536287	0.533569	0.515698	0.516811	0.560686	0.521757	0.535674	0.603115	0.485146	0.331597	0.453625	0.54976	0.293294	0.570557	0.546362	0.489489	0.455673	0.216787	0.457334	0.536254	0.590798	0.499766	0.461515	0.489094	0.494899	0.546739	0.325238	0.210175	0.408769	0.417139	0.439128	0.471577	0.415247
cg11306587	0.195405	0.157687	0.186891	0.18376	0.171874	0.190016	0.137746	0.130123	0.124538	0.129646	0.183684	0.156111	0.114068	0.17113	0.176782	0.183712	0.133319	0.157752	0.157535	0.138826	0.242343	0.149169	0.132683	0.133162	0.441769	0.18276	0.148205	0.165725	0.128481	0.129664	0.14946	0.185562	0.142674	0.161763	0.116138	0.148108	0.0818368	0.0970351	0.0943611	0.0744865	0.124792	0.117985	0.0877229	0.0834773	0.0534806	0.0866349	0.0958702	0.0456365	0.0868264
cg00785042	0.837177	0.889154	0.886622	0.897915	0.878255	0.847771	0.828567	0.920121	0.843033	0.870188	0.881671	0.899736	0.917747	0.867997	0.887339	0.894621	0.865264	0.84454	0.885406	0.87621	0.868958	0.858264	0.899588	0.858704	0.855885	0.896556	0.86125	0.860856	0.887545	0.873705	0.890584	0.842328	0.873334	0.901858	0.851347	0.872629	0.870911	0.894129	0.89042	0.933228	0.874252	0.882399	0.891289	0.920426	0.926251	0.914785	0.863802	0.900276	0.916152
cg19427610	0.423965	0.124856	0.300303	0.107068	0.190662	0.181864	0.187042	0.0856779	0.216107	0.197104	0.17036	0.130253	0.150489	0.171748	0.168984	0.0725688	0.157587	0.257963	0.170071	0.297704	0.503631	0.179759	0.165805	0.245846	0.551759	0.196456	0.175012	0.272069	0.13889	0.191158	0.195022	0.260684	0.283216	0.113629	0.160035	0.207486	0.12639	0.13284	0.0955369	0.109826	0.226446	0.254969	0.0715275	0.0607087	0.10496	0.102823	0.15069	0.136563	0.0866077
cg04377145	0.456923	0.295112	0.423006	0.243965	0.287858	0.190382	0.317458	0.269305	0.319331	0.353724	0.163454	0.274791	0.271858	0.223707	0.322933	0.24601	0.252003	0.41386	0.35051	0.342866	0.457911	0.220543	0.239095	0.310574	0.54073	0.352177	0.266739	0.299612	0.255441	0.352637	0.281396	0.254977	0.291547	0.281505	0.263256	0.35776	0.185178	0.153154	0.175522	0.181737	0.194589	0.189018	0.15091	0.128902	0.197443	0.109377	0.159433	0.206108	0.101428
cg14464827	0.880855	0.878168	0.885022	0.872903	0.853484	0.895953	0.904878	0.879056	0.89658	0.885526	0.86655	0.872114	0.859435	0.889859	0.88498	0.84774	0.865898	0.905343	0.850499	0.850247	0.847505	0.850892	0.878384	0.915043	0.879726	0.865344	0.87954	0.884577	0.920938	0.884767	0.892716	0.896445	0.878733	0.912443	0.892353	0.86378	0.959166	0.940072	0.89779	0.953233	0.923295	0.88007	0.945676	0.865604	0.915699	0.940989	0.933932	0.934433	0.925019
cg14942501	0.943648	0.953131	0.957074	0.950286	0.956079	0.948304	0.948135	0.95066	0.942084	0.950524	0.933967	0.951885	0.946482	0.955094	0.940735	0.937389	0.926366	0.9503	0.958169	0.923533	0.945019	0.945824	0.958085	0.946515	0.953097	0.944885	0.947651	0.954884	0.947957	0.948995	0.936001	0.959267	0.948166	0.9484	0.962067	0.941937	0.987528	0.983711	0.985632	0.982653	0.984723	0.982141	0.97901	0.982199	0.989108	0.963717	0.972756	0.983176	0.970898
cg27102864	0.206126	0.183358	0.144597	0.141588	0.152355	0.142771	0.122711	0.231528	0.135209	0.131664	0.180869	0.138673	0.182398	0.131779	0.15019	0.235968	0.207448	0.138716	0.142582	0.12801	0.42209	0.151701	0.116305	0.133445	0.177728	0.229684	0.116637	0.137011	0.215294	0.12045	0.139437	0.136373	0.147162	0.177897	0.152371	0.166171	0.0529134	0.0624474	0.0658629	0.0944765	0.0836548	0.114228	0.110328	0.128178	0.136132	0.104236	0.0827384	0.106368	0.116402
cg21383810	0.635208	0.315269	0.58689	0.467968	0.555111	0.45793	0.649059	0.0728099	0.69086	0.648	0.493476	0.490046	0.269185	0.608469	0.564731	0.0875011	0.576212	0.598034	0.569051	0.563368	0.499564	0.607799	0.645922	0.620551	0.563709	0.18404	0.570307	0.625193	0.230913	0.628994	0.62722	0.63477	0.644797	0.0768042	0.60819	0.59481	0.703917	0.633761	0.63912	0.651817	0.647653	0.675742	0.427832	0.232401	0.474997	0.526127	0.580194	0.576369	0.430704
cg04190807	0.301266	0.130588	0.215342	0.104872	0.168948	0.105447	0.142555	0.102529	0.136377	0.188093	0.110445	0.109126	0.133581	0.112298	0.122546	0.123607	0.122184	0.159279	0.146138	0.148127	0.496168	0.130733	0.112485	0.117568	0.62629	0.153711	0.141711	0.135421	0.117009	0.141661	0.121937	0.115255	0.133583	0.143408	0.14127	0.110959	0.0643443	0.0631463	0.0581732	0.0825816	0.116875	0.0729072	0.0607015	0.0665082	0.0860272	0.0701441	0.0795703	0.0654797	0.0650543
cg03661570	0.927535	0.932161	0.920753	0.931352	0.943889	0.935944	0.918288	0.925199	0.921735	0.911048	0.952844	0.934475	0.931021	0.914062	0.928505	0.940681	0.934986	0.920578	0.937222	0.93125	0.872618	0.929032	0.940874	0.912257	0.851151	0.932891	0.939892	0.926722	0.940824	0.934389	0.933562	0.921554	0.932449	0.926748	0.926556	0.924112	0.969578	0.972172	0.976319	0.958913	0.965402	0.957153	0.975985	0.972692	0.968481	0.99304	0.963897	0.980911	0.952518
cg25070637	0.208517	0.0880184	0.112658	0.101714	0.13746	0.106167	0.0878728	0.0879849	0.105486	0.0834973	0.111678	0.0953957	0.109263	0.137991	0.131078	0.116103	0.108605	0.0785241	0.10608	0.134773	0.474387	0.0951503	0.113846	0.104046	0.390187	0.105969	0.0934793	0.10546	0.0903639	0.120124	0.0843336	0.0844378	0.0967391	0.0951598	0.107356	0.105859	0.0493191	0.0484648	0.0665714	0.0780244	0.0902692	0.0796807	0.0345896	0.043712	0.0447533	0.0660032	0.0565085	0.0607958	0.0390124
cg06841192	0.82013	0.875143	0.77855	0.864523	0.831903	0.764896	0.826762	0.855755	0.801677	0.828932	0.80361	0.857362	0.865664	0.836624	0.848227	0.849909	0.821108	0.813373	0.840504	0.821447	0.783664	0.833128	0.816453	0.795227	0.856456	0.837286	0.818632	0.81727	0.870625	0.791605	0.829399	0.834567	0.832158	0.861221	0.836739	0.824114	0.842456	0.870727	0.870422	0.859023	0.851454	0.85886	0.846726	0.881741	0.88028	0.847003	0.846441	0.845365	0.91253
cg14252492	0.263005	0.214265	0.216594	0.163502	0.18021	0.197533	0.204405	0.20628	0.22189	0.237656	0.16365	0.163497	0.213392	0.174331	0.171155	0.222008	0.207655	0.23313	0.209822	0.232064	0.290033	0.224115	0.195596	0.197585	0.348044	0.221552	0.205513	0.232657	0.237032	0.237799	0.207166	0.228897	0.242579	0.236712	0.212826	0.23691	0.113358	0.164081	0.137802	0.171244	0.186875	0.196738	0.136306	0.165978	0.140892	0.184547	0.170411	0.15015	0.115652
cg26668272	0.671326	0.76102	0.680966	0.71926	0.687077	0.747231	0.60691	0.796315	0.682078	0.679652	0.743779	0.718385	0.801537	0.710551	0.706128	0.820367	0.674602	0.672363	0.687036	0.684873	0.782452	0.717808	0.692826	0.700655	0.686075	0.811388	0.746903	0.639106	0.819228	0.708163	0.683403	0.709541	0.735955	0.798198	0.70697	0.727319	0.590083	0.754763	0.806591	0.77005	0.68773	0.713648	0.750909	0.787459	0.717018	0.707166	0.685644	0.64517	0.702045
cg18253591	0.747661	0.805868	0.727252	0.799408	0.731753	0.760825	0.762483	0.762362	0.764274	0.756196	0.719155	0.785786	0.785085	0.759274	0.780645	0.81383	0.755007	0.743344	0.76013	0.751466	0.625303	0.774542	0.736136	0.725914	0.824961	0.78789	0.742993	0.767071	0.823058	0.758916	0.745096	0.774434	0.793301	0.757189	0.744969	0.763116	0.730559	0.741294	0.763923	0.819101	0.778275	0.764856	0.722651	0.792681	0.741082	0.709875	0.725148	0.73431	0.763756
cg18546622	0.559759	0.348175	0.481665	0.317787	0.43457	0.413685	0.524455	0.251298	0.478988	0.536246	0.4065	0.304459	0.375385	0.397059	0.45131	0.299723	0.509775	0.491735	0.420026	0.456119	0.52325	0.438467	0.4324	0.486932	0.537674	0.335125	0.403939	0.494695	0.369252	0.442516	0.480459	0.415138	0.481102	0.308486	0.449716	0.461269	0.383274	0.370451	0.344305	0.446189	0.474762	0.428266	0.270789	0.272036	0.329411	0.350139	0.371033	0.372772	0.355796
cg23089549	0.208505	0.0762503	0.204171	0.102767	0.1596	0.209091	0.0945894	0.0672963	0.149993	0.218134	0.141672	0.106628	0.0777102	0.0998187	0.128872	0.0966646	0.130223	0.209997	0.143418	0.133871	0.312186	0.13743	0.160418	0.171483	0.367265	0.138706	0.135799	0.119162	0.0738831	0.151335	0.148205	0.149737	0.185418	0.0607077	0.129645	0.139714	0.0935714	0.111048	0.0925093	0.127547	0.100128	0.13757	0.0407729	0.022682	0.0706423	0.0699415	0.099894	0.0950392	0.0623971
cg13807496	0.321174	0.173016	0.300169	0.158178	0.24511	0.220997	0.22106	0.155199	0.243318	0.27498	0.244003	0.160603	0.16408	0.197654	0.177543	0.171559	0.216434	0.284586	0.199365	0.229393	0.388114	0.181043	0.243168	0.271069	0.249833	0.158604	0.207473	0.293224	0.172657	0.283684	0.255804	0.272292	0.267066	0.176407	0.237851	0.271179	0.202004	0.173726	0.188134	0.176051	0.216054	0.228986	0.116352	0.11565	0.166591	0.18313	0.193304	0.199464	0.137753
cg14538332	0.18805	0.0800166	0.0972812	0.086722	0.106296	0.107398	0.100536	0.0872478	0.144764	0.0872551	0.100159	0.0762626	0.0604126	0.088628	0.0916377	0.0933432	0.0937374	0.124055	0.0988014	0.104121	0.344488	0.0876671	0.102458	0.112931	0.367236	0.101557	0.0873467	0.0942526	0.0900047	0.110096	0.0950117	0.0884146	0.10305	0.0950825	0.107844	0.122588	0.0463525	0.0453324	0.0533902	0.0536041	0.103387	0.0697364	0.0545987	0.0435035	0.0479785	0.0418136	0.0575293	0.0588779	0.0534107
cg09217878	0.922203	0.887739	0.923631	0.881824	0.900514	0.918974	0.906608	0.881611	0.904015	0.917798	0.891443	0.896381	0.837113	0.90905	0.90499	0.874449	0.893796	0.892213	0.908761	0.913211	0.914692	0.898746	0.91531	0.904068	0.900448	0.882248	0.921259	0.92522	0.855552	0.90837	0.907702	0.915516	0.907789	0.814464	0.92437	0.908429	0.962309	0.954248	0.962525	0.943517	0.956931	0.940182	0.925178	0.816997	0.876087	0.933958	0.928965	0.926089	0.906793
cg26717041	0.420966	0.251922	0.39489	0.242993	0.298239	0.31245	0.388402	0.159514	0.388888	0.341921	0.313701	0.221763	0.170866	0.30987	0.302469	0.15883	0.339736	0.38641	0.312422	0.332771	0.501409	0.3132	0.371187	0.390772	0.247412	0.173906	0.305261	0.386579	0.189069	0.400634	0.365352	0.35357	0.379083	0.170314	0.331602	0.352526	0.306134	0.299458	0.272646	0.29066	0.306393	0.363167	0.146661	0.103586	0.207064	0.225975	0.238521	0.289078	0.17438
cg19358442	0.343356	0.232556	0.33272	0.201584	0.317544	0.22604	0.258683	0.168866	0.284436	0.347727	0.252836	0.199339	0.277144	0.205824	0.234922	0.2249	0.300848	0.331385	0.239863	0.285888	0.436856	0.231986	0.201262	0.28307	0.398208	0.309266	0.259192	0.291163	0.236951	0.276153	0.284936	0.32504	0.332427	0.196125	0.293494	0.304713	0.186179	0.217511	0.215671	0.256078	0.284949	0.27341	0.172163	0.153733	0.242977	0.218298	0.206255	0.21842	0.164336
cg16812519	0.4663	0.197486	0.428649	0.298257	0.321785	0.388179	0.39763	0.230557	0.391379	0.384673	0.287339	0.29746	0.211158	0.319008	0.358207	0.218466	0.362165	0.370127	0.367151	0.354291	0.55401	0.369571	0.434452	0.359191	0.58614	0.299137	0.34066	0.426084	0.211585	0.383175	0.37353	0.346954	0.359128	0.186573	0.335069	0.355472	0.288896	0.29907	0.304512	0.323946	0.30089	0.351742	0.199711	0.144499	0.252632	0.268177	0.285733	0.310776	0.17712
cg00061629	0.37991	0.29562	0.395238	0.218328	0.267628	0.278231	0.34252	0.180748	0.344605	0.387613	0.29877	0.228449	0.332759	0.345666	0.380904	0.231346	0.402489	0.377457	0.334043	0.380744	0.247702	0.297657	0.283605	0.398824	0.240617	0.244593	0.219801	0.417384	0.277545	0.285883	0.361308	0.291437	0.311699	0.183399	0.38047	0.372656	0.343714	0.423635	0.462445	0.43453	0.479816	0.455243	0.221145	0.196565	0.305629	0.27124	0.266862	0.255131	0.281201
cg04367252	0.335802	0.333316	0.326971	0.244197	0.263817	0.248263	0.307409	0.240405	0.319422	0.27684	0.289327	0.220674	0.229638	0.258249	0.275597	0.24422	0.299085	0.309529	0.267003	0.293975	0.241233	0.251759	0.302997	0.318259	0.285318	0.268447	0.258986	0.30827	0.235671	0.325623	0.294748	0.281044	0.300135	0.235129	0.264814	0.279512	0.279031	0.235097	0.224716	0.205356	0.241021	0.288903	0.159849	0.163755	0.241554	0.231106	0.236498	0.227371	0.17008
cg06245037	0.574611	0.289805	0.55748	0.326735	0.428458	0.476394	0.580252	0.13566	0.593307	0.516158	0.505759	0.352813	0.294182	0.524919	0.461109	0.254303	0.538534	0.49633	0.461757	0.484681	0.502827	0.488552	0.525872	0.55266	0.456672	0.202501	0.401026	0.518829	0.23439	0.562274	0.522577	0.477011	0.451621	0.134139	0.43899	0.514295	0.571672	0.486273	0.436345	0.487277	0.493855	0.522234	0.282216	0.173822	0.349394	0.380815	0.394818	0.494374	0.356776
cg08914623	0.0958634	0.0830654	0.0795046	0.0579291	0.12101	0.0582481	0.0336083	0.0704171	0.065661	0.0598625	0.122976	0.0516526	0.167794	0.0465868	0.100804	0.101733	0.164635	0.0733193	0.0556543	0.084401	0.145767	0.0755792	0.0689462	0.0766983	0.191965	0.135965	0.0608849	0.0368645	0.177903	0.0442326	0.0800324	0.0635394	0.0714005	0.131848	0.073429	0.0955378	0.0379125	0.051153	0.0253074	0.051299	0.0762394	0.0603354	0.0836838	0.0531374	0.0694012	0.098049	0.0632529	0.0466281	0.0682297
cg01483681	0.153588	0.0870297	0.13834	0.12256	0.132542	0.143303	0.126309	0.112256	0.120971	0.119524	0.132089	0.110763	0.105909	0.112136	0.0978817	0.0858781	0.0941405	0.120927	0.119231	0.110956	0.160022	0.112869	0.111902	0.143862	0.189865	0.132983	0.121018	0.143883	0.133914	0.106472	0.12653	0.126379	0.131611	0.145453	0.107472	0.114984	0.0520756	0.0719638	0.0502191	0.0418205	0.101377	0.122452	0.061903	0.0701607	0.0655538	0.0780304	0.0982681	0.0857102	0.0693208
cg27412680	0.408105	0.19955	0.289811	0.105069	0.173407	0.122206	0.255665	0.113681	0.210234	0.217317	0.0960856	0.160843	0.169366	0.170169	0.221497	0.1068	0.138169	0.270835	0.189798	0.218953	0.402057	0.129888	0.142314	0.206424	0.373126	0.12758	0.154812	0.239586	0.133648	0.245798	0.184537	0.155203	0.189411	0.142563	0.166674	0.245528	0.114881	0.120794	0.105506	0.150249	0.125179	0.125962	0.0624257	0.0841967	0.117495	0.0927762	0.100376	0.133509	0.062697
cg04808179	0.0982357	0.139546	0.0873663	0.122533	0.103476	0.106177	0.112942	0.122838	0.110987	0.114572	0.104391	0.112792	0.141878	0.110243	0.106656	0.138205	0.117011	0.115545	0.111404	0.108034	0.11707	0.117389	0.122444	0.112054	0.117707	0.105688	0.100371	0.106472	0.187453	0.106933	0.109588	0.10962	0.103537	0.138247	0.114725	0.113636	0.0438677	0.0576366	0.0749397	0.0706432	0.0636299	0.0865174	0.080605	0.110423	0.0709419	0.0655228	0.0554207	0.0744703	0.0647927
cg14830748	0.899439	0.920183	0.909895	0.888325	0.908497	0.906767	0.930831	0.933809	0.922675	0.899285	0.925985	0.906074	0.904496	0.92187	0.912027	0.923378	0.927287	0.917269	0.930072	0.88391	0.913652	0.914256	0.908752	0.902285	0.919441	0.908955	0.905548	0.927568	0.88401	0.906568	0.921115	0.912794	0.926597	0.87943	0.898606	0.90828	0.951931	0.945648	0.967476	0.942112	0.955329	0.941762	0.976473	0.952243	0.967226	0.968323	0.955413	0.957682	0.941186
cg07696033	0.13807	0.111477	0.138449	0.102469	0.141909	0.1099	0.107441	0.146097	0.112066	0.15563	0.0953926	0.116517	0.159858	0.0931882	0.092463	0.0952088	0.0910129	0.158093	0.102043	0.134424	0.211554	0.0933247	0.110152	0.127627	0.259244	0.119466	0.109535	0.138659	0.105494	0.113657	0.100328	0.0955349	0.106327	0.110593	0.0880498	0.0857613	0.0943871	0.0807814	0.0819793	0.0786748	0.115706	0.0808644	0.0872069	0.0629403	0.0837443	0.0761093	0.0931933	0.0677201	0.0711824
cg17017404	0.751734	0.837693	0.739693	0.81133	0.78087	0.755259	0.755109	0.851865	0.74303	0.763938	0.785209	0.789306	0.867854	0.768663	0.80568	0.825773	0.819708	0.745911	0.783049	0.757353	0.64746	0.806436	0.77948	0.764344	0.810294	0.816784	0.74108	0.788638	0.873263	0.72392	0.774339	0.784259	0.756855	0.871988	0.792682	0.79389	0.820718	0.862602	0.799716	0.844105	0.836347	0.795837	0.870748	0.876666	0.837943	0.838658	0.83307	0.814789	0.878141
cg17969913	0.66906	0.838526	0.74032	0.831563	0.776342	0.797458	0.774061	0.793851	0.802104	0.759334	0.798818	0.733335	0.810803	0.751951	0.746895	0.767229	0.764971	0.696886	0.766259	0.781265	0.643931	0.822338	0.706522	0.807193	0.558786	0.748056	0.810813	0.772117	0.870674	0.80934	0.802613	0.797568	0.795939	0.805104	0.733275	0.747276	0.671889	0.813207	0.776691	0.774289	0.815118	0.808307	0.741129	0.806928	0.840074	0.775972	0.730218	0.484992	0.766204
cg24166864	0.590186	0.197677	0.543383	0.258688	0.497776	0.324849	0.478199	0.15174	0.52219	0.516778	0.301452	0.340924	0.206104	0.379524	0.447413	0.113777	0.467445	0.508452	0.398072	0.508016	0.532198	0.421879	0.437985	0.471361	0.56812	0.154852	0.43621	0.639771	0.154405	0.483805	0.490486	0.551163	0.510275	0.131514	0.445098	0.476421	0.439795	0.421668	0.414051	0.458589	0.436913	0.536264	0.217966	0.160336	0.313365	0.338977	0.435354	0.353214	0.26911
cg03786924	0.298521	0.113035	0.243545	0.0751713	0.124599	0.0734045	0.157894	0.0691712	0.147273	0.184526	0.0694619	0.103792	0.110448	0.102843	0.118611	0.0867349	0.0828792	0.196669	0.138865	0.132063	0.31671	0.0620858	0.0937018	0.153684	0.407216	0.0935743	0.100123	0.166887	0.10026	0.197776	0.150733	0.0994575	0.156658	0.101558	0.136528	0.185207	0.0649232	0.0657355	0.0570899	0.0672725	0.0701755	0.0905326	0.0306737	0.0364463	0.0717551	0.0346841	0.0562158	0.0774987	0.0323543
cg07736627	0.68537	0.789858	0.702612	0.740101	0.739288	0.744402	0.691433	0.794369	0.691281	0.735476	0.706857	0.739866	0.79734	0.696787	0.71146	0.765575	0.735206	0.704385	0.67932	0.656446	0.671847	0.712809	0.691126	0.662659	0.64318	0.762759	0.716731	0.712235	0.793849	0.710635	0.74026	0.722144	0.713788	0.821603	0.719528	0.72415	0.695344	0.720813	0.727009	0.750593	0.749168	0.712613	0.762297	0.772947	0.70311	0.702782	0.708048	0.639104	0.766086
cg24862252	0.903775	0.822185	0.918692	0.857128	0.876549	0.916846	0.903426	0.75184	0.910467	0.922353	0.910565	0.848449	0.749168	0.925794	0.881433	0.848074	0.886139	0.920985	0.905762	0.88334	0.92271	0.906104	0.913969	0.923248	0.772553	0.813853	0.931775	0.912697	0.781119	0.938298	0.938832	0.928247	0.920292	0.613654	0.94201	0.897808	0.967536	0.976566	0.964551	0.958258	0.948892	0.953222	0.920473	0.686718	0.911625	0.945916	0.957871	0.946036	0.882685
cg10383447	0.0670193	0.180929	0.0678673	0.126425	0.0934292	0.0614238	0.0632525	0.222311	0.0562176	0.0570258	0.075087	0.104467	0.176451	0.0478861	0.0956209	0.193737	0.117344	0.0617812	0.0738816	0.0657823	0.15338	0.0943509	0.0492981	0.0539069	0.108667	0.23507	0.047028	0.068542	0.186976	0.0526675	0.0744908	0.050631	0.0646273	0.157589	0.0499288	0.0836589	0.0286265	0.0244042	0.0194393	0.0383081	0.0390958	0.045592	0.0814459	0.0932138	0.0894691	0.0481038	0.0509196	0.0534351	0.0718273
cg20098478	0.810002	0.802736	0.78247	0.747503	0.661946	0.743875	0.807343	0.707808	0.807476	0.829	0.807065	0.834229	0.743227	0.796131	0.776933	0.6949	0.771111	0.816473	0.783482	0.808192	0.760026	0.769969	0.848636	0.803585	0.797772	0.636216	0.81851	0.810793	0.74905	0.812164	0.797822	0.79724	0.784614	0.781139	0.805412	0.742316	0.826491	0.81968	0.847151	0.843418	0.858924	0.806701	0.710421	0.697358	0.681	0.823658	0.777339	0.802207	0.78181
cg27342837	0.442401	0.546461	0.423278	0.49809	0.52662	0.270944	0.445377	0.415345	0.458128	0.647809	0.406967	0.498193	0.495607	0.305788	0.44216	0.371976	0.427174	0.521399	0.391702	0.308897	0.260656	0.385004	0.418291	0.517636	0.552486	0.332757	0.501959	0.564532	0.669943	0.492378	0.60034	0.598244	0.60176	0.634797	0.64664	0.479566	0.413802	0.424868	0.484864	0.558599	0.616359	0.483713	0.384585	0.596539	0.364736	0.422635	0.420143	0.355931	0.495614
cg24362098	0.295731	0.175636	0.243337	0.180514	0.218138	0.206442	0.199845	0.197069	0.204486	0.252145	0.222016	0.174078	0.213631	0.177973	0.177156	0.171805	0.212172	0.259035	0.195233	0.199535	0.376347	0.187808	0.196459	0.240744	0.319259	0.20441	0.197329	0.228895	0.198692	0.236874	0.226538	0.251908	0.263683	0.205477	0.224673	0.240518	0.145957	0.147997	0.148237	0.162175	0.174162	0.198777	0.127767	0.135769	0.15424	0.1824	0.175373	0.169978	0.122685
cg04858155	0.46386	0.353099	0.480422	0.375743	0.433219	0.449423	0.431706	0.357406	0.418065	0.472412	0.394002	0.363776	0.331993	0.387692	0.405735	0.361172	0.378065	0.499765	0.435095	0.470338	0.532737	0.399722	0.416982	0.443268	0.438611	0.367076	0.472255	0.447676	0.329968	0.452479	0.433254	0.460827	0.45815	0.352297	0.442744	0.413004	0.43296	0.424681	0.404051	0.428052	0.432783	0.437161	0.348426	0.254881	0.374	0.401279	0.430911	0.403662	0.298143
cg06650115	0.162991	0.0647571	0.17695	0.0759002	0.112456	0.077607	0.0803302	0.0661256	0.122074	0.169102	0.0655001	0.0745271	0.0954301	0.0700312	0.0884112	0.0604102	0.0756023	0.149024	0.119841	0.121007	0.329452	0.0845975	0.0838038	0.074455	0.416464	0.0773613	0.0874083	0.0918442	0.0552633	0.0917917	0.0769862	0.0926195	0.119897	0.0581484	0.106676	0.0989322	0.0436404	0.0365054	0.0355189	0.0513169	0.0780331	0.0527889	0.0410994	0.0263171	0.0471298	0.0359724	0.0368202	0.0572241	0.0316153
cg05350268	0.34502	0.124831	0.259654	0.0954508	0.177735	0.118095	0.210321	0.0950863	0.237069	0.236622	0.103979	0.17803	0.112206	0.153196	0.170846	0.0915954	0.108837	0.279622	0.193449	0.21402	0.429993	0.125176	0.131798	0.224219	0.23878	0.142316	0.186249	0.234705	0.114204	0.23176	0.259231	0.185452	0.223328	0.0683772	0.203421	0.228941	0.149566	0.0866966	0.130339	0.15947	0.100681	0.138235	0.0455384	0.0683887	0.0963527	0.0576758	0.120676	0.156166	0.0510819
cg14863355	0.945342	0.91817	0.943476	0.910659	0.937015	0.945265	0.939392	0.874319	0.957059	0.927222	0.93069	0.94518	0.918397	0.950104	0.937065	0.936079	0.940075	0.926687	0.932283	0.925547	0.949853	0.931877	0.937297	0.947191	0.907356	0.8919	0.932573	0.93997	0.924124	0.946035	0.941713	0.942032	0.941476	0.934001	0.939556	0.920507	0.990086	0.982873	0.977717	0.986909	0.985871	0.967032	0.964998	0.945165	0.969514	0.972189	0.98618	0.978007	0.981102
cg22011587	0.892455	0.91012	0.849699	0.88753	0.8911	0.799891	0.907757	0.915924	0.913393	0.874364	0.873031	0.924876	0.92876	0.891613	0.909094	0.878504	0.873902	0.866035	0.863372	0.888287	0.7588	0.894227	0.901718	0.884233	0.872712	0.91382	0.899819	0.895772	0.917802	0.894515	0.920808	0.873053	0.896999	0.905819	0.90125	0.882755	0.969837	0.955095	0.948355	0.944024	0.933466	0.93426	0.916771	0.968772	0.963074	0.972607	0.948068	0.955137	0.954157
cg27079927	0.853701	0.899621	0.905437	0.883333	0.89547	0.89777	0.881041	0.911376	0.907409	0.902892	0.886078	0.898838	0.932288	0.887686	0.887219	0.919993	0.894094	0.906427	0.871703	0.87534	0.915001	0.807454	0.920322	0.916497	0.946441	0.874743	0.90591	0.880224	0.9279	0.886681	0.888172	0.881433	0.855278	0.929494	0.893217	0.825334	0.902815	0.93373	0.927778	0.925109	0.923745	0.919053	0.918332	0.970932	0.919648	0.957938	0.903948	0.941774	0.964638
cg21937554	0.362797	0.281133	0.363504	0.338032	0.35953	0.362731	0.36359	0.32628	0.299169	0.326434	0.442415	0.322165	0.279254	0.396622	0.285942	0.405496	0.347708	0.319788	0.351197	0.342879	0.490286	0.343289	0.430536	0.402423	0.46619	0.418537	0.420898	0.319245	0.337387	0.383561	0.335077	0.453287	0.353118	0.298087	0.270996	0.43325	0.402758	0.28809	0.385738	0.32563	0.403846	0.416173	0.354191	0.26092	0.379266	0.27061	0.347612	0.350052	0.254911
cg16478145	0.812607	0.853611	0.867293	0.838853	0.785486	0.887338	0.92683	0.842364	0.912978	0.875272	0.875411	0.871311	0.807039	0.865902	0.87932	0.829089	0.829344	0.910004	0.891691	0.884357	0.884047	0.851077	0.907793	0.910723	0.879721	0.844378	0.883759	0.85383	0.875919	0.874834	0.890277	0.839068	0.896582	0.859139	0.88151	0.849868	0.928467	0.906979	0.934989	0.938935	0.919086	0.939797	0.863127	0.88899	0.887826	0.919207	0.876471	0.91322	0.894318
cg01646407	0.967693	0.955926	0.955258	0.955507	0.950868	0.977046	0.950317	0.959434	0.966381	0.973342	0.953468	0.969694	0.963619	0.970014	0.956698	0.966036	0.96782	0.962948	0.968948	0.968545	0.944083	0.959127	0.958835	0.954817	0.980586	0.948261	0.963972	0.943028	0.965924	0.947607	0.962408	0.970928	0.962356	0.963614	0.961245	0.970305	0.997142	0.9951	0.996759	0.994094	0.983418	0.984947	0.998277	0.992081	0.995819	0.997683	0.993618	0.994193	0.996656
cg22394948	0.701969	0.775886	0.722426	0.770164	0.741139	0.841365	0.734037	0.758403	0.719558	0.613053	0.782931	0.742652	0.778249	0.685287	0.736798	0.787403	0.764343	0.726566	0.707748	0.722273	0.63836	0.827187	0.704336	0.759397	0.567108	0.777278	0.812612	0.762399	0.761825	0.794661	0.730388	0.76949	0.767284	0.760808	0.721921	0.756583	0.744291	0.811507	0.8536	0.804722	0.880998	0.782172	0.775405	0.764495	0.758452	0.868755	0.734832	0.759888	0.862226
cg12899423	0.592273	0.661924	0.585306	0.626246	0.62597	0.621307	0.47335	0.74024	0.476784	0.508569	0.642113	0.542337	0.743962	0.552449	0.608711	0.682943	0.566578	0.578682	0.519441	0.561253	0.671599	0.542077	0.552271	0.566502	0.693157	0.668418	0.533475	0.572887	0.719593	0.496617	0.517021	0.532938	0.555569	0.816828	0.540969	0.591617	0.385463	0.52589	0.54446	0.54083	0.518059	0.498133	0.491585	0.691071	0.54044	0.51664	0.538385	0.505192	0.582529
cg04797985	0.181365	0.0917613	0.169833	0.112652	0.123341	0.116145	0.115163	0.121417	0.100341	0.101648	0.0794223	0.117373	0.134718	0.107827	0.103263	0.119235	0.106101	0.126375	0.163874	0.140113	0.226987	0.107902	0.123946	0.105342	0.326534	0.137361	0.10678	0.0994025	0.0876916	0.0786481	0.104946	0.0962358	0.104347	0.114234	0.10373	0.0668132	0.0653238	0.0618997	0.0683317	0.0644933	0.107254	0.058698	0.0354155	0.0700124	0.0549659	0.0627888	0.0751218	0.0333939	0.0559223
cg27318318	0.211294	0.0938654	0.223887	0.0951393	0.152339	0.103554	0.203845	0.0992412	0.228332	0.238474	0.141447	0.106674	0.101168	0.12216	0.156429	0.101464	0.145063	0.215576	0.155931	0.181584	0.196799	0.129153	0.132901	0.189122	0.230551	0.098876	0.132861	0.228753	0.122315	0.204925	0.203603	0.171701	0.203729	0.110612	0.187034	0.194769	0.145074	0.119149	0.0996691	0.125657	0.153395	0.156012	0.0471916	0.0587367	0.0770391	0.0924355	0.130533	0.108063	0.0626945
cg15862358	0.81309	0.873443	0.824833	0.828849	0.824907	0.831058	0.801295	0.88053	0.850722	0.859711	0.831357	0.850899	0.882586	0.796832	0.830438	0.848942	0.855229	0.838515	0.800415	0.8597	0.837304	0.83924	0.835913	0.824019	0.880625	0.816925	0.875053	0.860136	0.886079	0.826386	0.856312	0.853437	0.886607	0.900816	0.8353	0.831046	0.827927	0.816184	0.876927	0.893746	0.919107	0.885192	0.844059	0.85369	0.840944	0.935599	0.819432	0.853277	0.916816
cg12967218	0.888326	0.926953	0.863068	0.900651	0.911719	0.904468	0.874117	0.928661	0.893298	0.836503	0.907899	0.890198	0.92673	0.883326	0.839773	0.919312	0.90315	0.907274	0.873761	0.892827	0.759589	0.892649	0.848751	0.84548	0.730389	0.911158	0.901872	0.898195	0.911804	0.893347	0.897685	0.879692	0.820267	0.911194	0.893576	0.891588	0.938854	0.932925	0.95241	0.958682	0.955182	0.950471	0.938919	0.993852	0.964896	0.97055	0.968093	0.935958	0.953988
cg21704109	0.548839	0.331254	0.506462	0.383997	0.439645	0.495063	0.431643	0.349962	0.481955	0.498688	0.49955	0.354558	0.360766	0.432711	0.377996	0.435267	0.412829	0.509631	0.451421	0.512114	0.626112	0.399792	0.446077	0.4738	0.484291	0.427687	0.463976	0.485167	0.341388	0.493356	0.444292	0.471499	0.485294	0.33581	0.421695	0.455537	0.430809	0.45889	0.439712	0.434969	0.442545	0.525904	0.293678	0.279939	0.370422	0.382561	0.403252	0.437446	0.337317
cg18030776	0.931397	0.950231	0.923988	0.933999	0.932328	0.922859	0.923084	0.951342	0.90916	0.913169	0.926738	0.954529	0.96457	0.92246	0.943451	0.926779	0.913712	0.93001	0.953835	0.915882	0.932926	0.956101	0.932197	0.922176	0.783042	0.922659	0.931307	0.926634	0.951887	0.934059	0.940584	0.936591	0.929674	0.924116	0.956698	0.936285	0.97419	0.966255	0.984898	0.974991	0.981353	0.96581	0.975624	0.986026	0.983534	0.977253	0.978989	0.982716	0.982677
cg08408994	0.25818	0.104012	0.234601	0.109172	0.181562	0.205997	0.133267	0.143654	0.149555	0.166757	0.209263	0.140887	0.133321	0.143932	0.0995251	0.090944	0.116453	0.251461	0.146863	0.142565	0.414157	0.143606	0.150516	0.182005	0.434657	0.151268	0.157705	0.149565	0.122575	0.17221	0.16476	0.151371	0.164499	0.142526	0.12354	0.123318	0.0854428	0.104682	0.0972934	0.0744914	0.162195	0.150953	0.0900269	0.0538639	0.091056	0.103534	0.105816	0.143115	0.066306
cg10560393	0.152963	0.196381	0.132946	0.173796	0.202644	0.146653	0.135085	0.1738	0.1573	0.139412	0.178755	0.115189	0.233695	0.165132	0.140423	0.165742	0.152608	0.16187	0.121292	0.139478	0.241959	0.131101	0.113276	0.140218	0.202372	0.14884	0.140093	0.135608	0.215381	0.12113	0.158447	0.0820847	0.142949	0.252045	0.129319	0.18084	0.0796704	0.121823	0.100779	0.126369	0.115931	0.11988	0.112295	0.112219	0.124985	0.109378	0.110435	0.107372	0.123262
cg05622686	0.782148	0.884464	0.712974	0.87645	0.851309	0.849278	0.701954	0.909511	0.753317	0.752734	0.775346	0.801035	0.890545	0.762063	0.796876	0.956747	0.802186	0.798781	0.795587	0.80002	0.662972	0.781041	0.725727	0.764775	0.809993	0.911926	0.841533	0.781121	0.879795	0.755992	0.84097	0.839968	0.824261	0.869707	0.785689	0.795971	0.828062	0.884077	0.88364	0.888528	0.910762	0.839118	0.917252	0.955283	0.895475	0.886331	0.893206	0.778142	0.912124
cg14753432	0.499722	0.326171	0.45658	0.362142	0.447707	0.394839	0.462973	0.35726	0.473316	0.463659	0.442822	0.418326	0.361241	0.404203	0.438043	0.388967	0.477281	0.45354	0.439613	0.424402	0.492205	0.441014	0.426423	0.480802	0.450621	0.390051	0.388229	0.492245	0.420966	0.454243	0.472919	0.450716	0.49429	0.419864	0.471534	0.437826	0.389838	0.358984	0.400272	0.419467	0.470435	0.411832	0.31779	0.335419	0.333398	0.382311	0.377042	0.358802	0.344736
cg04261408	0.410656	0.351804	0.427398	0.26713	0.260918	0.261615	0.403686	0.313547	0.247358	0.261604	0.367256	0.401004	0.283286	0.29825	0.275077	0.230446	0.246451	0.288359	0.180265	0.267636	0.498008	0.229818	0.202914	0.271084	0.633405	0.234483	0.215896	0.21098	0.220059	0.236077	0.224739	0.188205	0.21091	0.218846	0.221369	0.24388	0.17592	0.153445	0.19468	0.195972	0.230053	0.227375	0.095295	0.115966	0.129058	0.119103	0.152011	0.150426	0.136718
cg23221791	0.616146	0.828027	0.591519	0.734586	0.651299	0.786872	0.495194	0.869221	0.604123	0.636529	0.692686	0.678943	0.840714	0.545448	0.628926	0.855016	0.556571	0.654999	0.587915	0.631438	0.677726	0.586461	0.56206	0.610396	0.679358	0.80135	0.73263	0.638164	0.8223	0.715403	0.663577	0.672438	0.657454	0.900618	0.640975	0.614242	0.565479	0.649223	0.771997	0.693663	0.757847	0.660233	0.67668	0.894225	0.697691	0.793674	0.693714	0.654031	0.742608
cg02040433	0.171748	0.0454784	0.120547	0.0592058	0.0720146	0.0542195	0.0549145	0.0659459	0.066951	0.0793337	0.0716753	0.0673214	0.0691112	0.0658256	0.0523094	0.0548969	0.0571708	0.0478042	0.0653076	0.0686522	0.386724	0.055632	0.0509931	0.0474485	0.562427	0.110854	0.0429586	0.0449506	0.0616872	0.0478371	0.0535578	0.0626232	0.0519586	0.033926	0.0605904	0.0497376	0.0274737	0.0280115	0.0229251	0.0351206	0.0515609	0.0279436	0.0130932	0.0102772	0.0258707	0.0191348	0.0223366	0.0184538	0.0235248
cg04367345	0.392545	0.220331	0.401227	0.243475	0.340338	0.365879	0.311887	0.250241	0.364415	0.389068	0.312938	0.269413	0.274347	0.305246	0.264826	0.26774	0.281611	0.435642	0.29749	0.332401	0.427754	0.296865	0.302531	0.364095	0.452153	0.30055	0.344661	0.424499	0.270982	0.347456	0.340715	0.352857	0.355254	0.262001	0.346767	0.327763	0.298778	0.26808	0.259951	0.275127	0.339465	0.340013	0.186502	0.144683	0.244612	0.261346	0.274577	0.27788	0.148378
cg03442378	0.441697	0.33217	0.464287	0.313151	0.441888	0.384485	0.398649	0.322046	0.402814	0.446835	0.340582	0.328647	0.332646	0.386105	0.4139	0.311303	0.346144	0.440709	0.389081	0.380945	0.476254	0.377016	0.389464	0.424798	0.491936	0.329209	0.434418	0.422797	0.280931	0.428322	0.39575	0.406757	0.423047	0.269761	0.388442	0.369795	0.312909	0.33901	0.304024	0.29354	0.376395	0.37153	0.209482	0.217637	0.264332	0.279545	0.323261	0.355913	0.176279
cg26842303	0.806872	0.815724	0.826114	0.881708	0.79928	0.847008	0.872625	0.836218	0.895239	0.834677	0.80268	0.84098	0.858691	0.804613	0.810922	0.823477	0.816122	0.897752	0.772978	0.818152	0.742228	0.826607	0.803855	0.828527	0.719401	0.816411	0.820261	0.839606	0.805612	0.880246	0.875313	0.863617	0.831974	0.874273	0.86683	0.808888	0.868919	0.89285	0.9115	0.927608	0.924447	0.916303	0.853711	0.91948	0.879705	0.83347	0.911246	0.859989	0.920742
cg08092105	0.142205	0.25572	0.157563	0.206816	0.168667	0.125586	0.164176	0.325691	0.137798	0.152866	0.219727	0.208758	0.299078	0.158069	0.216719	0.294584	0.246073	0.16175	0.17902	0.115113	0.321445	0.19059	0.145197	0.113482	0.207641	0.320662	0.147558	0.162769	0.296665	0.127011	0.163747	0.124072	0.116893	0.264325	0.159551	0.213209	0.0689509	0.0516285	0.0858356	0.0797161	0.0877848	0.0864344	0.187323	0.176083	0.193836	0.139615	0.102143	0.12807	0.117571
cg09324514	0.330555	0.174082	0.304755	0.177467	0.208816	0.221969	0.25866	0.149292	0.274856	0.246612	0.178435	0.271698	0.199202	0.20454	0.292329	0.194359	0.250307	0.269744	0.252037	0.270781	0.452816	0.212339	0.271023	0.261742	0.473769	0.235532	0.228411	0.296448	0.157735	0.26485	0.28078	0.254037	0.296032	0.112268	0.225056	0.249852	0.236051	0.185951	0.14784	0.200042	0.16563	0.22847	0.161943	0.118503	0.168135	0.179427	0.175417	0.21551	0.0609302
cg14144305	0.450583	0.251788	0.363294	0.263225	0.333058	0.218349	0.36953	0.168119	0.404771	0.367402	0.27543	0.239915	0.268917	0.289394	0.294622	0.190686	0.340241	0.395323	0.355667	0.333803	0.46496	0.336341	0.305351	0.379283	0.489912	0.243919	0.297424	0.409824	0.256129	0.394616	0.403831	0.360192	0.38282	0.242266	0.345194	0.397636	0.317519	0.299154	0.270988	0.318681	0.360163	0.320554	0.187157	0.181989	0.256938	0.253039	0.286586	0.294944	0.239857
cg08979737	0.264773	0.200228	0.152164	0.178415	0.169382	0.190426	0.198074	0.245102	0.166294	0.195632	0.203691	0.128304	0.19544	0.223938	0.16256	0.230788	0.21662	0.16195	0.140111	0.186907	0.435272	0.159635	0.180398	0.153575	0.366935	0.239879	0.176934	0.16719	0.205214	0.175583	0.139327	0.173179	0.153493	0.228816	0.184654	0.157277	0.0673122	0.0791778	0.0805643	0.0894471	0.10677	0.0944082	0.0921274	0.10715	0.120051	0.144738	0.12885	0.10621	0.0845859
cg26365854	0.227496	0.0686147	0.140363	0.0625528	0.0966947	0.137447	0.0662703	0.0543085	0.10604	0.0775159	0.0593072	0.0681969	0.0592603	0.0966658	0.0713731	0.0473254	0.0669982	0.109255	0.0524553	0.0738495	0.324873	0.0743713	0.0611917	0.117638	0.27812	0.0673908	0.0916203	0.0635765	0.0512331	0.108349	0.0481091	0.0676346	0.0799274	0.0546035	0.0493568	0.0636684	0.0323518	0.025757	0.0479359	0.0460984	0.0969697	0.0878035	0.0235626	0.0367038	0.0506765	0.046298	0.0472306	0.0810182	0.0483454
cg02067022	0.488614	0.598924	0.53032	0.51559	0.409746	0.602068	0.474241	0.610666	0.497822	0.436957	0.576011	0.470201	0.523564	0.496696	0.52021	0.636792	0.543842	0.45965	0.445768	0.513074	0.572175	0.533383	0.594379	0.515563	0.577618	0.594417	0.501643	0.482499	0.599332	0.541042	0.486207	0.491083	0.448198	0.548763	0.451203	0.449979	0.381064	0.392861	0.407546	0.42477	0.383346	0.446151	0.37458	0.492717	0.429529	0.4547	0.345102	0.473199	0.465602
cg23058901	0.651159	0.569489	0.635807	0.542009	0.669294	0.524733	0.619074	0.578447	0.601093	0.574586	0.647965	0.547785	0.624899	0.600498	0.635054	0.580538	0.640351	0.630405	0.589489	0.646982	0.527388	0.662795	0.592482	0.667881	0.6055	0.600666	0.562933	0.597241	0.650079	0.593186	0.664303	0.604474	0.62949	0.684689	0.633458	0.626814	0.534832	0.573725	0.624792	0.604878	0.612728	0.576689	0.57083	0.569349	0.515469	0.580536	0.525087	0.55188	0.580582
cg04578774	0.349588	0.11263	0.329024	0.107788	0.219852	0.178492	0.167307	0.0990825	0.20306	0.266019	0.172484	0.118466	0.196836	0.170908	0.129103	0.102205	0.128682	0.305884	0.212442	0.202783	0.395524	0.150252	0.112118	0.220585	0.480563	0.206158	0.143405	0.252192	0.119368	0.240261	0.228356	0.174393	0.253744	0.08497	0.197631	0.191706	0.188041	0.156861	0.13139	0.111013	0.221245	0.211727	0.0836544	0.065569	0.150611	0.127526	0.179996	0.193631	0.0452861
cg11008243	0.341967	0.112039	0.291497	0.0764251	0.155156	0.0846058	0.170173	0.067204	0.203667	0.232898	0.0667976	0.107069	0.105629	0.111417	0.124748	0.0574369	0.0743356	0.283668	0.187783	0.209766	0.447365	0.0995552	0.102371	0.181024	0.477278	0.094488	0.125908	0.225678	0.05078	0.189041	0.168967	0.130642	0.229273	0.063032	0.121806	0.226592	0.0706141	0.06852	0.0679134	0.0756631	0.0998356	0.115003	0.0350042	0.0500671	0.0856916	0.0402988	0.0744752	0.102453	0.0337586
cg05129348	0.917308	0.91401	0.927956	0.924509	0.913303	0.93922	0.910341	0.909164	0.929199	0.913815	0.925561	0.92244	0.926694	0.926413	0.923469	0.9081	0.932904	0.9075	0.926471	0.935964	0.863583	0.92022	0.927226	0.922492	0.905261	0.911355	0.928709	0.893654	0.906855	0.931056	0.919087	0.913835	0.909915	0.901808	0.891004	0.91606	0.955484	0.965845	0.968892	0.963332	0.943274	0.973026	0.966608	0.963474	0.960791	0.95494	0.96245	0.955733	0.96376
cg22974228	0.369155	0.287614	0.38454	0.253398	0.336908	0.304344	0.28155	0.30398	0.328154	0.347304	0.321233	0.290001	0.310651	0.292659	0.268837	0.293978	0.29269	0.389012	0.327707	0.315561	0.419233	0.295119	0.304918	0.370573	0.465493	0.330682	0.293847	0.376687	0.306992	0.334092	0.352987	0.341549	0.373985	0.314344	0.32104	0.327384	0.319799	0.283902	0.262982	0.265943	0.336569	0.336548	0.214861	0.191867	0.280149	0.266186	0.285823	0.287047	0.219656
cg10848291	0.873438	0.72166	0.894577	0.845686	0.918613	0.905652	0.898724	0.846877	0.88235	0.898349	0.912481	0.868817	0.646025	0.88569	0.877801	0.722182	0.915606	0.890641	0.911104	0.914745	0.720218	0.893178	0.878712	0.889562	0.518225	0.838585	0.915831	0.916051	0.747766	0.891233	0.903341	0.919677	0.923377	0.690957	0.873742	0.89195	0.944219	0.943595	0.970069	0.976983	0.947511	0.958001	0.909873	0.618971	0.915734	0.989148	0.945563	0.937746	0.868171
cg10749822	0.613033	0.365339	0.614858	0.402619	0.502894	0.494755	0.6276	0.357909	0.582221	0.52514	0.526002	0.428771	0.436491	0.548578	0.492907	0.363253	0.576359	0.536189	0.558146	0.523786	0.58826	0.521987	0.558327	0.556981	0.56213	0.36931	0.488295	0.575505	0.369884	0.563283	0.560075	0.500931	0.507974	0.386003	0.485936	0.534668	0.47048	0.453246	0.438277	0.470207	0.475474	0.526594	0.322222	0.295293	0.380047	0.390767	0.415933	0.441918	0.391386
cg00268840	0.390459	0.110954	0.417374	0.135375	0.314848	0.23831	0.255933	0.0769058	0.252146	0.349292	0.207495	0.202968	0.18998	0.184519	0.142435	0.0708611	0.177762	0.398305	0.276649	0.251816	0.51915	0.205981	0.15034	0.342827	0.57175	0.248138	0.240467	0.316248	0.124612	0.271293	0.293334	0.227738	0.348781	0.070195	0.256846	0.25185	0.246164	0.180735	0.15339	0.102763	0.29615	0.274031	0.09736	0.074231	0.168517	0.141234	0.195099	0.22731	0.0960504
cg10146880	0.810972	0.873888	0.748655	0.830163	0.831963	0.757969	0.871561	0.869167	0.811452	0.818861	0.780675	0.866662	0.861036	0.798436	0.850745	0.805466	0.834495	0.855713	0.870352	0.797217	0.674072	0.870794	0.796922	0.803827	0.692556	0.876105	0.794665	0.848259	0.843517	0.783749	0.854026	0.816874	0.814709	0.820796	0.839542	0.854114	0.876723	0.845891	0.881973	0.885414	0.89918	0.880428	0.884935	0.915481	0.893057	0.869526	0.892813	0.889754	0.930115
cg14868747	0.299516	0.140886	0.237053	0.156639	0.209504	0.195087	0.275801	0.19779	0.290104	0.230351	0.207625	0.21953	0.15832	0.229167	0.223512	0.162119	0.203555	0.269746	0.223653	0.197	0.354246	0.196401	0.262373	0.310827	0.345829	0.155594	0.207186	0.283793	0.143119	0.272708	0.276831	0.228394	0.228339	0.145486	0.233287	0.246275	0.17402	0.164378	0.188074	0.186395	0.213959	0.274145	0.104661	0.0844223	0.155953	0.179526	0.188927	0.184126	0.117031
cg15522957	0.635126	0.482257	0.614482	0.503992	0.567206	0.509859	0.59288	0.505793	0.553402	0.56312	0.569294	0.516912	0.533586	0.548421	0.581653	0.499796	0.582053	0.550537	0.540504	0.592336	0.572457	0.608489	0.513813	0.639864	0.642871	0.521241	0.49687	0.608436	0.558062	0.56941	0.628012	0.551637	0.619244	0.568242	0.575901	0.593225	0.500683	0.489356	0.519877	0.581916	0.592439	0.550165	0.422961	0.477576	0.46237	0.446203	0.494867	0.477153	0.499525
cg24732574	0.195029	0.0660767	0.0897635	0.0787662	0.0906541	0.0898578	0.0717351	0.0914848	0.0882301	0.0592849	0.0875568	0.0690284	0.0932202	0.0780043	0.0672735	0.0719655	0.0755916	0.102813	0.089101	0.0770549	0.288681	0.0760781	0.0822107	0.0898922	0.328307	0.078739	0.0766328	0.0729693	0.0585287	0.0928217	0.0604097	0.0691744	0.073807	0.0684202	0.0661171	0.078717	0.0281542	0.045846	0.0368278	0.0337033	0.0460367	0.0480227	0.0331218	0.0262508	0.0328563	0.0371957	0.0362486	0.0407953	0.0326558
cg15980656	0.784386	0.845708	0.863815	0.879548	0.866457	0.801708	0.870077	0.75819	0.881043	0.887632	0.862459	0.870599	0.876839	0.821435	0.792998	0.670613	0.881265	0.908923	0.884543	0.76226	0.789199	0.840655	0.836118	0.837053	0.89524	0.620659	0.854964	0.876688	0.897535	0.872005	0.886303	0.860154	0.861656	0.941164	0.882469	0.853806	0.929013	0.930022	0.933058	0.951783	0.943964	0.89337	0.976527	0.947748	0.823477	0.939443	0.921042	0.920735	0.926078
cg13155079	0.779233	0.832515	0.793851	0.790823	0.825085	0.796869	0.790272	0.845921	0.77974	0.80817	0.788353	0.806173	0.834204	0.799439	0.821953	0.814908	0.792888	0.797494	0.789998	0.808946	0.788708	0.815634	0.783158	0.784107	0.786867	0.796926	0.803781	0.7782	0.846143	0.776154	0.812354	0.77135	0.789324	0.834841	0.795756	0.803698	0.788409	0.827267	0.82657	0.822562	0.819449	0.818535	0.76603	0.811845	0.767328	0.789385	0.795494	0.756395	0.800259
cg04290119	0.155621	0.0956967	0.113711	0.104108	0.107321	0.0950809	0.121869	0.1105	0.125974	0.114666	0.0925659	0.10544	0.0972063	0.101153	0.120631	0.122431	0.0982588	0.115428	0.110269	0.109958	0.172329	0.0932304	0.117094	0.110569	0.0909499	0.120995	0.111603	0.112359	0.133226	0.106538	0.102484	0.0861056	0.103256	0.0969171	0.115735	0.124336	0.0550524	0.0558191	0.0566127	0.0715992	0.064778	0.0704067	0.0388016	0.057412	0.0645818	0.0510998	0.0505832	0.0550903	0.0606877
cg26777303	0.792226	0.494397	0.787173	0.663934	0.705617	0.7661	0.825885	0.483366	0.829659	0.738353	0.721993	0.555014	0.437063	0.816871	0.766591	0.594058	0.762327	0.752494	0.738236	0.746011	0.750166	0.720668	0.834805	0.815942	0.664945	0.574002	0.739531	0.765438	0.386787	0.818819	0.739543	0.774719	0.767456	0.361659	0.774171	0.734529	0.811392	0.754371	0.762917	0.832124	0.709643	0.821503	0.606508	0.35862	0.634128	0.761955	0.66812	0.845551	0.547782
cg01466678	0.235046	0.0636545	0.217421	0.0564788	0.0892925	0.0774139	0.0716745	0.0561319	0.089974	0.156524	0.0675231	0.0668847	0.09818	0.0638389	0.0760804	0.0586131	0.0731912	0.144329	0.120514	0.120435	0.346522	0.0892299	0.0666671	0.0776073	0.473311	0.108002	0.0918942	0.106975	0.0693559	0.065826	0.0699167	0.0753936	0.101738	0.0731109	0.0731792	0.0752769	0.0482217	0.048363	0.0346205	0.0507254	0.15817	0.04096	0.044506	0.0325892	0.045375	0.0385677	0.0479093	0.0528684	0.0354147
cg15817236	0.301431	0.151223	0.232204	0.130912	0.216624	0.174086	0.153831	0.158437	0.170214	0.196122	0.13915	0.155424	0.176567	0.164372	0.11382	0.112945	0.118465	0.236084	0.181344	0.188194	0.520394	0.15928	0.196209	0.212857	0.510153	0.19107	0.14956	0.191682	0.149369	0.222634	0.172856	0.184219	0.183029	0.147632	0.156021	0.144271	0.108902	0.113309	0.143697	0.12757	0.229186	0.175098	0.0759584	0.0524053	0.100611	0.0982083	0.1158	0.158509	0.0789588
cg13837679	0.833511	0.819798	0.790898	0.79331	0.833427	0.786052	0.813779	0.787975	0.810833	0.819443	0.831226	0.819	0.844067	0.827636	0.825294	0.80294	0.841936	0.827936	0.834477	0.801402	0.768995	0.838325	0.825536	0.796195	0.88745	0.792548	0.774376	0.82641	0.841305	0.815462	0.789045	0.819715	0.853998	0.861559	0.811069	0.825675	0.848251	0.882302	0.833315	0.854712	0.861568	0.854079	0.837185	0.828668	0.805666	0.784957	0.812753	0.816932	0.838793
cg18719750	0.276837	0.0805693	0.139531	0.110829	0.168485	0.182936	0.124347	0.0832133	0.138992	0.138143	0.173628	0.0879833	0.106361	0.135696	0.0982954	0.101854	0.111393	0.155292	0.119603	0.139811	0.391561	0.148302	0.129368	0.172173	0.486129	0.106604	0.140431	0.127009	0.0623301	0.139491	0.15021	0.124023	0.138382	0.0827779	0.129074	0.136271	0.0636532	0.0864649	0.0773092	0.0802104	0.115107	0.113917	0.0572342	0.0390094	0.0700801	0.082899	0.0829721	0.0775989	0.0481181
cg18906664	0.783169	0.868397	0.809798	0.830328	0.839212	0.851197	0.787311	0.831033	0.819856	0.806771	0.844175	0.84481	0.848774	0.793122	0.854585	0.848528	0.858122	0.840628	0.816499	0.808794	0.679424	0.827967	0.814046	0.823461	0.666305	0.770614	0.812321	0.820735	0.828202	0.837219	0.830101	0.820904	0.866741	0.839884	0.791328	0.818971	0.898946	0.847041	0.874742	0.846608	0.864012	0.904569	0.875775	0.847666	0.82314	0.913426	0.849113	0.888035	0.916494
cg11260848	0.274724	0.214333	0.263304	0.183382	0.248868	0.177134	0.190121	0.252559	0.15523	0.269786	0.221662	0.167634	0.259632	0.150207	0.174845	0.193538	0.179131	0.287965	0.163286	0.198442	0.427852	0.190099	0.173622	0.229604	0.476185	0.226789	0.174899	0.231604	0.2634	0.188867	0.20675	0.213402	0.217841	0.240825	0.214777	0.210018	0.1164	0.147373	0.135458	0.134017	0.197472	0.144119	0.130928	0.159458	0.175408	0.137821	0.160661	0.156553	0.137297
cg00221654	0.428446	0.321147	0.423852	0.303366	0.324436	0.334833	0.430437	0.27506	0.431376	0.360676	0.386103	0.308087	0.303576	0.370809	0.328382	0.28374	0.416788	0.378307	0.370806	0.388611	0.389037	0.358394	0.429686	0.387707	0.428741	0.30277	0.311282	0.396891	0.316618	0.415263	0.360677	0.339769	0.366846	0.294825	0.319992	0.374015	0.387686	0.318718	0.228389	0.303554	0.343041	0.362525	0.212963	0.171533	0.248361	0.267533	0.286962	0.316051	0.249586
cg23385200	0.300889	0.333133	0.299413	0.339023	0.326338	0.277312	0.251966	0.349757	0.280626	0.300642	0.352307	0.33279	0.340415	0.306339	0.217577	0.334682	0.293973	0.284194	0.287537	0.286956	0.224265	0.22791	0.301427	0.284241	0.290846	0.335438	0.27229	0.303842	0.307003	0.274804	0.246338	0.262314	0.257998	0.365705	0.273022	0.27152	0.209659	0.199983	0.237892	0.234525	0.274021	0.278314	0.192145	0.215921	0.230352	0.221395	0.238248	0.253601	0.257133
cg00758881	0.139765	0.453041	0.195765	0.313598	0.196222	0.195177	0.112476	0.403572	0.286399	0.167414	0.297917	0.361269	0.448523	0.137725	0.263594	0.402483	0.195927	0.14145	0.242643	0.141393	0.356887	0.126143	0.264507	0.321584	0.243786	0.412362	0.219697	0.151184	0.517002	0.166597	0.174178	0.147192	0.242108	0.360683	0.124332	0.151722	0.0376089	0.249644	0.198036	0.10941	0.0745614	0.106159	0.307038	0.233027	0.271316	0.198472	0.149376	0.207107	0.0990469
cg04988423	0.223724	0.0658458	0.136803	0.0838304	0.107169	0.143657	0.0734955	0.0928205	0.0611697	0.0960942	0.104226	0.0758501	0.0900342	0.0925863	0.0675915	0.08572	0.0711066	0.136881	0.0980984	0.106402	0.381871	0.109322	0.10235	0.110672	0.332517	0.102904	0.0929697	0.0763794	0.0871083	0.100726	0.118032	0.098145	0.0776556	0.0770423	0.090064	0.101912	0.0363041	0.0433636	0.0447807	0.0499253	0.100613	0.0857578	0.0282661	0.0308578	0.051361	0.0502017	0.0533647	0.0778661	0.0447703
cg26824423	0.254662	0.143834	0.190434	0.126995	0.154974	0.138942	0.159399	0.153332	0.174378	0.170373	0.138849	0.120282	0.156444	0.126862	0.148394	0.131282	0.146381	0.179904	0.152806	0.156643	0.440782	0.136956	0.143725	0.14711	0.41158	0.128775	0.134832	0.166367	0.180121	0.166086	0.16145	0.168858	0.193285	0.155721	0.156811	0.158186	0.0884136	0.0949245	0.0884254	0.109274	0.0869221	0.112767	0.0774152	0.0879456	0.109359	0.0949966	0.105479	0.11919	0.0955025
cg23356017	0.796982	0.914516	0.80827	0.87036	0.857507	0.797023	0.859591	0.884757	0.83246	0.848997	0.804353	0.88709	0.881917	0.842037	0.860144	0.869258	0.825108	0.848799	0.853304	0.798674	0.657445	0.830513	0.85186	0.846287	0.720428	0.857869	0.820416	0.892674	0.91285	0.82553	0.873092	0.853522	0.886782	0.893266	0.890649	0.837981	0.878223	0.904028	0.89963	0.925372	0.895631	0.9219	0.931417	0.958929	0.905129	0.885427	0.87559	0.913304	0.94121
cg27369307	0.402664	0.205717	0.367053	0.15516	0.258455	0.157266	0.329163	0.109529	0.307995	0.357138	0.0794608	0.229467	0.169163	0.290445	0.286813	0.108778	0.199586	0.321752	0.32753	0.340376	0.325009	0.135752	0.233698	0.294613	0.378801	0.158497	0.244171	0.320413	0.101868	0.320807	0.220158	0.240433	0.275258	0.0964789	0.245787	0.329625	0.200102	0.149749	0.164603	0.195247	0.186759	0.242707	0.0738843	0.0670087	0.206798	0.0643535	0.162212	0.195341	0.0797572
cg08976101	0.726509	0.66864	0.71469	0.665994	0.676526	0.707601	0.687721	0.713347	0.685621	0.630039	0.741715	0.593711	0.770919	0.704669	0.762286	0.707646	0.683709	0.643604	0.629364	0.687232	0.729657	0.680397	0.669379	0.672922	0.772037	0.684242	0.615661	0.701475	0.779328	0.653765	0.66578	0.665774	0.699171	0.808408	0.705019	0.697845	0.563986	0.676423	0.588087	0.724109	0.61726	0.64333	0.581497	0.709054	0.595769	0.628116	0.597934	0.628872	0.700866
cg26733786	0.329895	0.114893	0.261437	0.0946054	0.19894	0.176009	0.148386	0.0688069	0.181944	0.197063	0.150527	0.111498	0.132322	0.138162	0.150762	0.0958051	0.1358	0.229769	0.141877	0.212132	0.448651	0.165129	0.137833	0.188108	0.443564	0.157042	0.152706	0.243187	0.0966659	0.167827	0.179706	0.187516	0.232851	0.110738	0.155812	0.172647	0.10187	0.112047	0.0922238	0.106325	0.202729	0.23324	0.069199	0.0453581	0.072447	0.0978877	0.133071	0.130967	0.0772012
cg16673702	0.205744	0.0985895	0.113374	0.102528	0.10553	0.105788	0.10705	0.0983787	0.115567	0.106232	0.0886983	0.0801732	0.103114	0.0856262	0.0869961	0.109402	0.1192	0.1215	0.111859	0.107795	0.399605	0.0921986	0.0890652	0.0848259	0.396125	0.123025	0.0969468	0.0917153	0.122949	0.0957335	0.104127	0.102308	0.100638	0.096888	0.116204	0.113418	0.0435953	0.0538934	0.0628987	0.066111	0.0493904	0.0694013	0.0473811	0.0492709	0.0454666	0.0507256	0.0525378	0.0559795	0.0530749
cg01343363	0.292761	0.616921	0.398629	0.466765	0.456368	0.376851	0.329875	0.445334	0.491835	0.321375	0.524259	0.484299	0.515966	0.400558	0.55459	0.549259	0.395107	0.496556	0.4419	0.34334	0.463259	0.402788	0.412004	0.55346	0.332359	0.511834	0.451477	0.36229	0.584758	0.44554	0.435834	0.525375	0.413675	0.474693	0.389865	0.375561	0.303045	0.761111	0.774504	0.644787	0.458667	0.542561	0.658334	0.407062	0.511669	0.444715	0.481245	0.523126	0.454612
cg13096260	0.279698	0.143652	0.172108	0.1445	0.192137	0.221067	0.145508	0.161429	0.166973	0.136905	0.183631	0.147138	0.1447	0.185282	0.125447	0.166714	0.15516	0.176982	0.143148	0.17064	0.460905	0.171598	0.17021	0.183459	0.559662	0.222204	0.16428	0.140873	0.141345	0.162141	0.137641	0.133268	0.17625	0.166719	0.161425	0.152497	0.0938413	0.105111	0.108377	0.0890723	0.163588	0.118808	0.110738	0.0787097	0.0822983	0.0871775	0.10353	0.0968773	0.0596118
cg00984694	0.15703	0.126284	0.136405	0.0940683	0.144628	0.133162	0.119938	0.135716	0.145526	0.152363	0.111701	0.10069	0.158275	0.154228	0.0828532	0.120942	0.102002	0.104741	0.110122	0.135948	0.300499	0.0943745	0.139064	0.078206	0.465818	0.145475	0.120808	0.0997203	0.123336	0.114444	0.0847593	0.104061	0.081538	0.0875104	0.107489	0.105289	0.0459437	0.0520266	0.100268	0.0772756	0.119803	0.10904	0.0366261	0.0528575	0.0560907	0.0772284	0.0487746	0.0562038	0.0803331
cg11391201	0.521944	0.249191	0.491216	0.267217	0.380508	0.401591	0.49572	0.201034	0.456726	0.437622	0.382533	0.31677	0.26097	0.415219	0.378823	0.20248	0.455091	0.445156	0.408765	0.447662	0.486653	0.407952	0.421613	0.467233	0.479398	0.237606	0.379445	0.456398	0.25543	0.439524	0.429511	0.47151	0.414186	0.178766	0.429121	0.446065	0.372352	0.336618	0.290858	0.333692	0.404899	0.39489	0.204288	0.165058	0.267866	0.26926	0.30671	0.343391	0.294263
cg10292139	0.372011	0.0584594	0.138369	0.1233	0.170342	0.150408	0.127949	0.183281	0.114298	0.14838	0.0974668	0.130301	0.133646	0.0865718	0.0951615	0.112383	0.0919695	0.177636	0.128716	0.144947	0.610072	0.105444	0.140797	0.107368	0.674842	0.0551351	0.0982383	0.0964628	0.0565313	0.0809035	0.130087	0.0725176	0.0590911	0.0595195	0.0955947	0.072622	0.0666798	0.137454	0.0998569	0.0664283	0.0790585	0.124107	0.0726843	0.0514061	0.0584323	0.00283694	0.0349547	0.0599301	0.0617189
cg16935295	0.244233	0.0991148	0.0883135	0.0752985	0.119852	0.118831	0.0698696	0.123729	0.0809357	0.0812385	0.0947848	0.0937283	0.106	0.104839	0.0742531	0.111552	0.0829472	0.113465	0.0870602	0.13405	0.436387	0.092907	0.0881317	0.101449	0.511958	0.165495	0.11258	0.0881103	0.0989962	0.0752402	0.102069	0.100756	0.0783203	0.0937172	0.086602	0.0816835	0.0533069	0.0678138	0.0590053	0.0687699	0.0900056	0.0853872	0.0502647	0.0466411	0.0646106	0.0598847	0.0709354	0.0376442	0.0443169
cg08993172	0.158807	0.204831	0.139942	0.198437	0.195391	0.142157	0.101323	0.143419	0.125294	0.158198	0.175254	0.120991	0.205805	0.111409	0.153771	0.172021	0.155769	0.147183	0.136932	0.131028	0.28807	0.155219	0.142894	0.125357	0.218861	0.178539	0.121885	0.105792	0.207332	0.115313	0.129315	0.148224	0.138687	0.214026	0.147152	0.122383	0.0631037	0.101424	0.111174	0.104917	0.129029	0.123632	0.0953208	0.100865	0.108978	0.102221	0.0923409	0.100731	0.117187
cg15120732	0.260834	0.0880798	0.185802	0.0737109	0.138814	0.0739865	0.176779	0.0828769	0.179655	0.177442	0.0646703	0.11636	0.0649474	0.116296	0.10458	0.0764487	0.0759092	0.178152	0.132641	0.129958	0.3616	0.0984359	0.091699	0.132387	0.155555	0.0962382	0.126038	0.162887	0.0971989	0.153217	0.178006	0.119593	0.139303	0.0789816	0.114167	0.18875	0.0813812	0.0734691	0.0796314	0.100225	0.106172	0.0866056	0.0292969	0.0669587	0.0587148	0.0404826	0.0676164	0.0883175	0.0306852
cg18496140	0.669912	0.832318	0.616092	0.748029	0.722034	0.72824	0.627972	0.853119	0.676013	0.673298	0.732038	0.723728	0.80922	0.655805	0.747535	0.835804	0.720664	0.667111	0.676757	0.696354	0.693326	0.716538	0.675333	0.669264	0.72353	0.811733	0.714752	0.691587	0.855675	0.700567	0.657752	0.677493	0.685747	0.849514	0.657622	0.687766	0.677053	0.757802	0.68895	0.760127	0.739311	0.701634	0.752281	0.834011	0.727798	0.681077	0.708705	0.719988	0.823806
cg00852573	0.459041	0.183139	0.411384	0.190821	0.315605	0.179261	0.396149	0.139875	0.376628	0.431801	0.158353	0.275945	0.222998	0.331856	0.305782	0.132238	0.236916	0.416715	0.36824	0.405576	0.437524	0.215277	0.28706	0.372977	0.49761	0.176809	0.261236	0.40617	0.175506	0.384626	0.404361	0.321893	0.374521	0.143016	0.313927	0.385141	0.286424	0.265234	0.207637	0.26	0.27952	0.317995	0.136733	0.152077	0.26364	0.135831	0.246119	0.276447	0.121509
cg14128735	0.604805	0.532901	0.560805	0.445262	0.545266	0.524147	0.561273	0.438011	0.572118	0.547815	0.541112	0.486297	0.523961	0.522293	0.536809	0.50546	0.572848	0.56551	0.513557	0.536595	0.508902	0.566695	0.510894	0.598678	0.5394	0.516414	0.456818	0.567236	0.500615	0.544037	0.566549	0.497067	0.543107	0.505463	0.48692	0.573951	0.570153	0.54264	0.475621	0.548931	0.610112	0.538023	0.443025	0.417077	0.475009	0.455968	0.496356	0.481687	0.473235
cg04005075	0.157205	0.0784401	0.144653	0.0952523	0.108767	0.108292	0.177795	0.0942997	0.168476	0.175475	0.0840656	0.093656	0.0689387	0.111061	0.124536	0.0855934	0.113341	0.13993	0.131799	0.121582	0.203528	0.115494	0.12559	0.129393	0.180641	0.0744096	0.113387	0.137357	0.0864303	0.163087	0.150898	0.120083	0.146654	0.0846832	0.125533	0.140659	0.0801606	0.0659939	0.0712891	0.0990239	0.0803419	0.100803	0.0391839	0.0339257	0.0603014	0.0620016	0.0640069	0.081975	0.0392852
cg20594401	0.247948	0.087005	0.127235	0.0782473	0.127677	0.124235	0.0827205	0.105078	0.101599	0.0645573	0.0976825	0.0720043	0.113332	0.0737854	0.0963316	0.116257	0.0942523	0.118327	0.1045	0.0978184	0.441114	0.0885571	0.093319	0.0992266	0.413832	0.152098	0.0938873	0.0934506	0.0822149	0.0976594	0.119134	0.0817542	0.0874833	0.0643725	0.0846331	0.0941834	0.0397157	0.0582048	0.0460196	0.0550033	0.0615907	0.0614522	0.0475024	0.0395386	0.0587313	0.0663948	0.0583674	0.0762821	0.0337699
cg21978924	0.29832	0.236812	0.292873	0.167134	0.219307	0.220874	0.307613	0.127352	0.317613	0.304152	0.237492	0.206673	0.133209	0.285838	0.245735	0.154262	0.283057	0.275599	0.245144	0.26334	0.296257	0.254094	0.285704	0.292939	0.113301	0.128182	0.236931	0.298687	0.106727	0.273335	0.248441	0.262189	0.260535	0.100497	0.305921	0.266481	0.198148	0.208199	0.159554	0.151845	0.207614	0.237133	0.077108	0.0287927	0.131512	0.148261	0.158653	0.197659	0.110704
cg03922126	0.217963	0.139571	0.191382	0.158193	0.167222	0.0684724	0.156186	0.198056	0.157428	0.189437	0.128374	0.191249	0.18444	0.124977	0.135266	0.156447	0.0997194	0.22482	0.118869	0.121397	0.361211	0.0867893	0.143286	0.159534	0.151869	0.158637	0.146448	0.154507	0.237742	0.152846	0.137036	0.0840463	0.117935	0.165374	0.142413	0.183634	0.0709182	0.108482	0.0910851	0.106676	0.0877591	0.101921	0.102515	0.105852	0.0696834	0.0740892	0.0897514	0.0831273	0.0848809
cg04942472	0.372504	0.129164	0.257356	0.116081	0.211155	0.134872	0.167354	0.157459	0.161544	0.176103	0.120999	0.16917	0.183698	0.150312	0.162138	0.153923	0.154717	0.170047	0.174228	0.180479	0.600355	0.155801	0.146577	0.124188	0.66832	0.212464	0.157062	0.170323	0.142189	0.136773	0.124846	0.123038	0.143499	0.145406	0.165416	0.145909	0.0819853	0.105382	0.118999	0.115808	0.181473	0.118893	0.0796816	0.0845964	0.0948076	0.0880042	0.0924444	0.0932245	0.0788999
cg05855490	0.510795	0.722737	0.545608	0.613923	0.543909	0.640953	0.523326	0.613639	0.461583	0.562092	0.593461	0.605538	0.620356	0.485306	0.500655	0.685561	0.53396	0.552316	0.495568	0.524528	0.661718	0.512486	0.566837	0.529377	0.530163	0.650234	0.646716	0.587412	0.725654	0.554472	0.53053	0.632798	0.631114	0.775046	0.550888	0.464994	0.510601	0.51269	0.559062	0.594453	0.596721	0.563169	0.514561	0.613824	0.587723	0.689047	0.538964	0.553945	0.664951
cg08229468	0.581108	0.849916	0.615647	0.817281	0.816924	0.676684	0.58254	0.884192	0.672705	0.732269	0.747435	0.806569	0.899949	0.63776	0.703075	0.915023	0.6897	0.663282	0.704672	0.662874	0.604599	0.651096	0.635678	0.674947	0.6561	0.873294	0.772896	0.66402	0.882308	0.6707	0.727103	0.785935	0.757501	0.87109	0.75353	0.690788	0.70922	0.760317	0.854946	0.769563	0.803161	0.691822	0.875697	0.948187	0.912282	0.855444	0.818947	0.717375	0.805204
cg07146119	0.178914	0.0660112	0.0963227	0.0590608	0.0913328	0.0884748	0.0625638	0.0802234	0.0726691	0.0599953	0.0696247	0.066827	0.0850659	0.0620901	0.0595683	0.0918482	0.0744436	0.0820456	0.0756465	0.0583642	0.328619	0.0652674	0.071773	0.0558967	0.323158	0.0965221	0.0552722	0.0704449	0.06545	0.061369	0.0752007	0.0626432	0.0612243	0.0649897	0.0784888	0.0649032	0.0271062	0.0414946	0.0403516	0.0403785	0.0489416	0.0371	0.020122	0.033722	0.031143	0.034394	0.0278579	0.0318523	0.0262745
cg10065957	0.912297	0.915554	0.861151	0.901842	0.913449	0.861868	0.926648	0.935008	0.890071	0.936269	0.872211	0.94483	0.928938	0.898794	0.910999	0.901712	0.913154	0.922551	0.915063	0.918761	0.760198	0.920237	0.856575	0.893187	0.732628	0.917017	0.904206	0.891907	0.942549	0.887125	0.58015	0.922232	0.883091	0.94051	0.887068	0.902439	0.965245	0.959929	0.950783	0.947594	0.96252	0.938397	0.949547	0.990705	0.982903	0.967545	0.966891	0.884112	0.982486
cg25664438	0.232848	0.0852432	0.168883	0.1361	0.163308	0.233879	0.161212	0.0702932	0.17259	0.147057	0.152011	0.127195	0.114467	0.162111	0.127297	0.111428	0.137543	0.190467	0.144283	0.157673	0.421679	0.135432	0.141266	0.209361	0.469861	0.10358	0.15191	0.139461	0.0828525	0.1692	0.125182	0.125411	0.0859348	0.0764848	0.132534	0.107872	0.0838652	0.104585	0.0852373	0.0770986	0.106439	0.106618	0.0512089	0.0289359	0.0526807	0.0707641	0.0694947	0.0786183	0.0911065
cg00446722	0.841382	0.9023	0.866117	0.902793	0.889571	0.860353	0.915696	0.882533	0.884248	0.886404	0.878014	0.90557	0.880326	0.901515	0.905044	0.898654	0.909873	0.86747	0.885767	0.891967	0.813573	0.891186	0.863928	0.887152	0.896763	0.895543	0.869593	0.877499	0.913043	0.909853	0.915608	0.877964	0.90159	0.892891	0.92048	0.900245	0.938323	0.942679	0.91531	0.94815	0.932568	0.937728	0.904689	0.941832	0.927483	0.9208	0.924103	0.934379	0.954036
cg08791131	0.124165	0.0542909	0.092137	0.0529826	0.0637512	0.0633395	0.052618	0.0667126	0.0668762	0.0577086	0.0614084	0.0606742	0.0735779	0.0582412	0.0664989	0.0806112	0.069138	0.0631118	0.0571235	0.0683446	0.27977	0.0544654	0.05319	0.0577847	0.427765	0.0655178	0.066148	0.0368531	0.0830006	0.0830448	0.0429655	0.0598302	0.0516106	0.0781385	0.0548	0.0605836	0.0035474	0.0212656	0.0151869	0.0329889	0.0178422	0.039811	0.0138621	0.0161762	0.0352398	0.017504	0.0235223	0.0172609	0.0114689
cg14410064	0.228467	0.0870288	0.17487	0.149339	0.171436	0.171205	0.156851	0.105774	0.149642	0.16481	0.124623	0.11925	0.134727	0.140044	0.150257	0.116505	0.109289	0.209539	0.162087	0.14053	0.248151	0.131013	0.128648	0.181402	0.268678	0.109757	0.119922	0.160825	0.108256	0.16491	0.151616	0.124733	0.132264	0.0940746	0.106097	0.119938	0.0954829	0.103397	0.13104	0.0837367	0.15779	0.216353	0.0593139	0.0645813	0.0694335	0.0954041	0.100024	0.114851	0.0808506
cg14408978	0.878003	0.892243	0.893777	0.916733	0.905774	0.907766	0.895796	0.870618	0.889317	0.901536	0.90668	0.89221	0.918994	0.910353	0.932008	0.920392	0.898233	0.880618	0.888096	0.897528	0.913363	0.880125	0.873516	0.893085	0.906628	0.90978	0.873108	0.879013	0.920289	0.917171	0.885503	0.906515	0.904132	0.8842	0.903641	0.900883	0.879596	0.882675	0.952601	0.930318	0.903956	0.922936	0.893996	0.900987	0.930501	0.942537	0.907042	0.913659	0.925625
cg12190613	0.618118	0.697658	0.634415	0.616282	0.494412	0.770601	0.493445	0.65519	0.507324	0.448816	0.761194	0.606038	0.583857	0.570167	0.616212	0.724902	0.705649	0.465473	0.583077	0.597131	0.627867	0.714917	0.649831	0.654199	0.48962	0.747667	0.507473	0.569389	0.728689	0.612985	0.478344	0.499282	0.671854	0.628049	0.458708	0.594367	0.557642	0.621411	0.467962	0.494702	0.429027	0.532591	0.516448	0.526097	0.556039	0.599075	0.594063	0.713721	0.735304
cg00418150	0.490597	0.528235	0.44131	0.483066	0.483254	0.4254	0.354871	0.598499	0.390748	0.470152	0.508915	0.441091	0.664717	0.40513	0.476439	0.534282	0.493435	0.457162	0.439655	0.460044	0.544095	0.470154	0.435718	0.395593	0.692814	0.554071	0.404606	0.452477	0.619527	0.419886	0.431692	0.439628	0.491515	0.689532	0.444285	0.479618	0.32039	0.441625	0.364593	0.436643	0.417065	0.413534	0.406602	0.529039	0.425776	0.408841	0.422738	0.387434	0.43783
cg17471467	0.29669	0.14247	0.277262	0.128535	0.20735	0.147863	0.253068	0.129679	0.252208	0.258674	0.202561	0.143638	0.203476	0.170826	0.179264	0.108979	0.192102	0.267774	0.214619	0.204388	0.306019	0.179411	0.186859	0.249541	0.296571	0.125244	0.163426	0.262049	0.166482	0.26523	0.234857	0.208235	0.225224	0.140434	0.216815	0.248053	0.193383	0.156406	0.128666	0.171447	0.17652	0.21031	0.083924	0.0827574	0.132532	0.124024	0.151216	0.175436	0.0993475
cg05447008	0.435445	0.121236	0.382204	0.119291	0.196543	0.107888	0.280883	0.050135	0.289168	0.327148	0.0790929	0.214781	0.0900662	0.182991	0.235758	0.0752954	0.11985	0.35959	0.26836	0.30332	0.423195	0.104567	0.13651	0.271652	0.550768	0.17585	0.206418	0.331881	0.0758159	0.316207	0.215751	0.211926	0.264116	0.0607699	0.204874	0.26494	0.158093	0.142593	0.120641	0.162392	0.19177	0.22591	0.0540166	0.0457826	0.139456	0.0711477	0.106926	0.189247	0.0580798
cg02036364	0.547	0.470248	0.51915	0.48851	0.429626	0.53997	0.635142	0.485551	0.566186	0.466919	0.538513	0.467247	0.553085	0.456585	0.535854	0.538308	0.600522	0.474331	0.527986	0.515999	0.578292	0.519205	0.666676	0.515442	0.61072	0.525758	0.62249	0.628571	0.566736	0.415965	0.518188	0.456074	0.610453	0.458129	0.595202	0.509829	0.436955	0.585626	0.50898	0.585884	0.477268	0.597821	0.382214	0.481776	0.4326	0.504493	0.447915	0.376017	0.555095
cg22137815	0.79503	0.87305	0.745489	0.879306	0.810706	0.781781	0.902336	0.889421	0.816731	0.872336	0.830128	0.874529	0.905307	0.841727	0.867978	0.906569	0.869837	0.837054	0.839737	0.806937	0.738018	0.795763	0.849223	0.783474	0.752284	0.875321	0.847912	0.879452	0.921004	0.822864	0.897995	0.822721	0.85374	0.926036	0.873194	0.884978	0.93247	0.931608	0.944835	0.905969	0.94025	0.907936	0.944726	0.95697	0.929662	0.93418	0.947768	0.918284	0.94548
cg05333442	0.441879	0.724995	0.634217	0.654432	0.655736	0.56956	0.512894	0.689468	0.706066	0.732582	0.748664	0.631827	0.71848	0.65798	0.649729	0.763083	0.670626	0.782716	0.667973	0.624716	0.666836	0.657884	0.659511	0.701283	0.502744	0.733626	0.693097	0.585543	0.788499	0.638565	0.698003	0.722518	0.723708	0.6977	0.654733	0.659592	0.526503	0.949754	0.944229	0.717672	0.743908	0.779618	0.841165	0.618292	0.739628	0.737392	0.768291	0.720778	0.741306
cg18486698	0.273295	0.184752	0.217781	0.139072	0.235559	0.1407	0.259016	0.168548	0.258411	0.26181	0.205529	0.174697	0.23969	0.179996	0.179308	0.1301	0.22813	0.264278	0.195104	0.171228	0.251684	0.167232	0.216786	0.223189	0.364896	0.155848	0.183311	0.289107	0.236835	0.247742	0.229014	0.19909	0.24218	0.205988	0.240697	0.271431	0.150753	0.161731	0.150036	0.186317	0.175442	0.203049	0.104949	0.130651	0.154981	0.139287	0.15144	0.174317	0.14026
cg11640773	0.218105	0.232803	0.166098	0.185508	0.169821	0.133425	0.141876	0.27413	0.143102	0.152383	0.196586	0.175346	0.253787	0.129642	0.210513	0.260248	0.258969	0.178728	0.177191	0.129244	0.459835	0.180282	0.133113	0.160828	0.220032	0.294685	0.112651	0.152593	0.231656	0.125701	0.164739	0.139399	0.153078	0.215044	0.191449	0.211022	0.0692511	0.0778021	0.082811	0.100296	0.118335	0.104778	0.121855	0.165197	0.1785	0.12139	0.112534	0.105023	0.173579
cg24687051	0.49542	0.166055	0.476625	0.0965345	0.255981	0.135347	0.287178	0.0812088	0.31849	0.348433	0.074173	0.222036	0.182768	0.196539	0.234627	0.100141	0.146268	0.43512	0.29483	0.321787	0.522315	0.12688	0.188262	0.337427	0.579231	0.156277	0.219235	0.37122	0.0842018	0.309301	0.262587	0.186002	0.249661	0.0498105	0.204882	0.327086	0.156187	0.164365	0.122394	0.194939	0.20432	0.219382	0.0385913	0.0739554	0.181046	0.0554805	0.116094	0.1664	0.0375216
cg13209822	0.148059	0.38472	0.149019	0.259571	0.171227	0.23442	0.154894	0.396549	0.153756	0.153895	0.199526	0.247053	0.428173	0.170941	0.191469	0.326376	0.171848	0.136289	0.161529	0.147935	0.183128	0.175229	0.181011	0.180076	0.343833	0.294376	0.206801	0.186649	0.488517	0.192814	0.157717	0.178573	0.164122	0.525639	0.179955	0.184009	0.0813583	0.10512	0.144536	0.123029	0.174125	0.159618	0.171401	0.383852	0.211335	0.148761	0.09669	0.116308	0.295279
cg19020830	0.319801	0.226244	0.319504	0.144244	0.222152	0.202534	0.226171	0.119314	0.246042	0.285523	0.224382	0.161689	0.148255	0.188159	0.179326	0.104658	0.184014	0.28829	0.215501	0.204354	0.282105	0.164043	0.189163	0.262692	0.27621	0.119508	0.210126	0.28713	0.113312	0.275228	0.229284	0.226711	0.256386	0.128894	0.23775	0.219433	0.172741	0.194875	0.164491	0.171452	0.222412	0.247565	0.0758507	0.0586142	0.12254	0.150756	0.158585	0.188482	0.0839932
cg00581595	0.934557	0.926799	0.923183	0.926834	0.911304	0.910224	0.910351	0.918092	0.912017	0.89852	0.918469	0.929357	0.930347	0.913676	0.921059	0.929803	0.903003	0.942909	0.912913	0.936802	0.921121	0.930899	0.893596	0.902549	0.923444	0.923335	0.922365	0.905188	0.929419	0.922774	0.9131	0.929817	0.915414	0.92335	0.920441	0.922338	0.957016	0.957312	0.978309	0.959364	0.970962	0.961471	0.958339	0.957348	0.959749	0.95394	0.95466	0.945356	0.965046
cg05222604	0.785275	0.879864	0.83114	0.860368	0.840492	0.835497	0.795171	0.895763	0.841312	0.843419	0.875122	0.872095	0.900593	0.812797	0.824504	0.894675	0.837846	0.821269	0.835869	0.854715	0.746809	0.806706	0.800025	0.822636	0.807246	0.886199	0.866672	0.80369	0.897338	0.819832	0.83102	0.850587	0.868741	0.882751	0.842316	0.845556	0.861728	0.896476	0.915865	0.889628	0.88332	0.889026	0.902018	0.948442	0.935285	0.90759	0.856381	0.879198	0.91653
cg27517823	0.697259	0.527518	0.663847	0.675335	0.671978	0.757014	0.746347	0.631338	0.669383	0.759225	0.713902	0.593978	0.441655	0.717223	0.707398	0.659991	0.730762	0.743779	0.759127	0.726543	0.83102	0.734605	0.807927	0.755044	0.647523	0.60983	0.787508	0.832022	0.521039	0.765746	0.775375	0.780304	0.770188	0.544053	0.818605	0.635534	0.674544	0.769435	0.814185	0.818917	0.788655	0.839101	0.607902	0.374848	0.706299	0.800027	0.743739	0.760776	0.613109
cg10303967	0.7895	0.923596	0.796173	0.883624	0.843559	0.773683	0.867782	0.915288	0.819953	0.87723	0.83642	0.891003	0.931949	0.838669	0.906796	0.927761	0.867563	0.873668	0.883494	0.875808	0.749341	0.887977	0.837012	0.850217	0.74585	0.889541	0.839234	0.874396	0.941537	0.835127	0.895012	0.874999	0.870595	0.92478	0.899414	0.870041	0.942411	0.89983	0.922071	0.942395	0.93394	0.888105	0.922898	0.970801	0.950375	0.942236	0.901769	0.906182	0.956775
cg16099107	0.677458	0.85548	0.706891	0.778454	0.788051	0.786305	0.630598	0.713156	0.689189	0.721759	0.773849	0.768116	0.727346	0.672457	0.697458	0.803003	0.702331	0.756837	0.705316	0.712959	0.802225	0.719984	0.690399	0.706206	0.671013	0.833746	0.810799	0.779834	0.854372	0.689554	0.750969	0.822865	0.7757	0.843326	0.765816	0.697129	0.642862	0.735176	0.812547	0.799375	0.839938	0.749465	0.78372	0.772719	0.772081	0.847382	0.788083	0.731132	0.824498
[truncated: 458 more columns]

## Sheet: sample_type
Sample	Type
GSM2714567	normal
GSM2714568	normal
GSM2714569	tumor
GSM2714570	tumor
GSM2714571	normal
GSM2714572	normal
GSM2714573	tumor
GSM2714574	tumor
GSM2714575	normal
GSM2714576	normal
GSM2714577	tumor
GSM2714578	normal
GSM2714579	tumor
GSM2714580	tumor
GSM2714581	normal
GSM2714582	normal
GSM2714583	tumor
GSM2714584	tumor
GSM2714585	normal
GSM2714586	tumor
GSM2714587	normal
GSM2714588	normal
GSM2714589	normal
GSM2714590	tumor
GSM2714591	tumor
GSM2714592	normal
GSM2714593	normal
GSM2714594	tumor
GSM2714595	tumor
GSM2714596	tumor
GSM2714597	normal
GSM2714598	tumor
GSM2714599	tumor
GSM2714600	normal
GSM2714601	normal
GSM2714602	tumor
GSM2714603	tumor
GSM2714604	normal
GSM2714605	normal
GSM2714606	tumor
GSM2714607	tumor
GSM2714608	normal
GSM2714609	normal
GSM2714610	tumor
GSM2714611	tumor
GSM2714612	normal
GSM2714613	normal
GSM2714614	tumor
GSM2714615	tumor
GSM2714616	normal
GSM2714617	normal
GSM2714618	tumor
GSM2714619	tumor
GSM2714620	normal
GSM2714621	normal
GSM2714622	tumor
GSM2714623	tumor
GSM2714624	normal
GSM2714625	normal
GSM2714626	tumor
GSM2714627	normal
GSM2714628	normal
GSM2714629	tumor
GSM2714630	tumor
GSM2714631	tumor
GSM2714632	normal
GSM2714633	normal
GSM2714634	tumor
GSM2714635	tumor
GSM2714636	normal
GSM2714637	normal
GSM2714638	normal
GSM2714639	normal
GSM2714640	normal
GSM2714641	tumor
GSM2714642	normal
GSM2714643	normal
GSM2714644	normal
GSM2714645	normal
GSM2714646	normal
GSM2714647	normal
GSM2714648	normal
GSM2714649	tumor
GSM2714650	tumor
GSM2714651	tumor
GSM2714652	tumor
GSM2714653	tumor
GSM2714654	normal
GSM2714655	tumor
GSM2714656	tumor
GSM2714657	tumor
GSM2714658	normal
GSM2714659	normal
GSM2714660	normal
GSM2714661	normal
GSM2714662	normal
GSM2714663	normal
GSM2714664	tumor
GSM2714665	normal
GSM2714666	normal
GSM2714667	normal
GSM2714668	normal
GSM2714669	tumor
GSM2714670	normal
GSM2714671	tumor
GSM2714672	tumor
GSM2714673	normal
GSM2714674	normal
GSM2714675	tumor
GSM2714676	tumor
GSM2714677	tumor
GSM2714678	tumor
GSM2714679	normal
GSM2714680	normal
GSM2714681	tumor
GSM2714682	normal
GSM2714683	normal
GSM2714684	normal
GSM2714685	normal
GSM2714686	normal
GSM2714687	normal
GSM2714688	normal
GSM2714689	tumor
GSM2714690	normal
GSM2714691	tumor
GSM2714692	tumor
GSM2714693	normal
GSM2714694	tumor
GSM2714695	tumor
GSM2714696	tumor
GSM2714697	normal
GSM2714698	normal
GSM2714699	normal
GSM2714700	normal
GSM2714701	normal
GSM2714702	normal
GSM2714703	tumor
GSM2714704	tumor
GSM2714705	tumor
GSM2714706	tumor
GSM2714707	tumor
GSM2714708	normal
GSM2714709	normal
GSM2714710	normal
GSM2714711	normal
GSM2714712	tumor
GSM2714713	tumor
GSM2714714	normal
GSM2714715	tumor
GSM2714716	normal
GSM2714717	tumor
GSM2714718	normal
GSM2714719	tumor
GSM2714753	normal
GSM2714754	tumor
GSM2714755	normal
GSM2714756	tumor
GSM2714757	normal
GSM2714758	tumor
GSM2714759	normal
GSM2714760	tumor
GSM2714761	normal
GSM2714762	tumor
GSM2714763	normal
GSM2714764	tumor
GSM2714765	normal
GSM2714766	normal
GSM2714767	normal
GSM2714768	normal
GSM2714769	normal
GSM2714770	normal
GSM2714771	normal
GSM2714772	normal
GSM2714773	normal
GSM2714774	normal
GSM2714775	normal
GSM2714776	normal
GSM2714777	normal
GSM2714778	normal
GSM2714779	normal
GSM2714780	normal
GSM2714781	normal
GSM2714782	normal
GSM2714783	normal
GSM2714784	normal
GSM2714785	normal
GSM2714786	normal
GSM2714787	tumor
GSM2714788	normal
GSM2714789	tumor
GSM2714790	normal
GSM2714791	normal
GSM2714792	normal
GSM2714793	tumor
GSM2714794	normal
GSM2714795	tumor
GSM2714796	normal
GSM2714797	tumor
GSM2714798	normal
GSM2714799	tumor
GSM2714800	normal
GSM2714801	tumor
GSM2714802	normal
GSM2714803	tumor
GSM2714804	tumor
GSM2714805	normal
GSM2714806	tumor
GSM2714807	tumor
GSM2714808	normal
GSM2714809	normal
GSM2714810	tumor
GSM2714811	tumor
GSM2714812	normal
GSM2714813	normal
GSM2714814	normal
GSM2714815	tumor
GSM2714816	tumor
GSM2714817	normal
GSM2714818	normal
GSM2714819	tumor
GSM2714820	normal
GSM2714821	tumor
GSM2714822	tumor
GSM2714823	normal
GSM2714824	normal
GSM2714825	tumor
GSM2714826	tumor
GSM2714827	normal
GSM2714828	normal
GSM2714829	tumor
GSM2714830	tumor
GSM2714831	normal
GSM2714832	normal
GSM2714833	tumor
GSM2714834	tumor
GSM2714835	normal
GSM2714836	normal
GSM2714837	tumor
GSM2714838	tumor
GSM2714839	normal
GSM2714840	tumor
GSM2714841	tumor
GSM2714842	normal
GSM2714843	normal
GSM2714844	tumor
GSM2714845	tumor
GSM2714846	normal
GSM2714847	normal
GSM2714848	tumor
GSM2714849	tumor
GSM2714850	tumor
GSM2714851	normal
GSM2714852	normal
GSM2714853	tumor
GSM2714854	tumor
GSM2714855	normal
GSM2714856	normal
GSM2714857	tumor
GSM2714858	tumor
GSM2714859	normal
GSM2714860	normal
GSM4140633	tumor
GSM4140634	normal
GSM4140635	tumor
GSM4140636	tumor
GSM4140637	normal
GSM4140638	tumor
GSM4140639	tumor
GSM4140640	normal
GSM4140641	tumor
GSM4140642	tumor
GSM4140643	normal
GSM4140644	tumor
GSM4140645	normal
GSM4140646	tumor
GSM4140647	normal
GSM4140648	tumor
GSM4140649	normal
GSM4140650	tumor
GSM4140651	normal
GSM4140652	tumor
GSM4140653	normal
GSM4140654	tumor
GSM4140655	tumor
GSM4140656	normal
GSM4140657	tumor
GSM4140658	tumor
GSM4140659	normal
GSM4140660	tumor
GSM4140661	tumor
GSM4140662	normal
GSM4140663	tumor
GSM4140664	tumor
GSM4140665	normal
GSM4140666	tumor
GSM4140668	normal
GSM4140670	tumor
GSM4140673	tumor
GSM4140676	tumor
GSM4140678	normal
GSM4140681	tumor
GSM4140683	tumor
GSM4140687	normal
GSM4140689	tumor
GSM4140691	normal
GSM4140693	tumor
GSM4140696	tumor
GSM4140699	normal
GSM4140702	tumor
GSM4140704	normal
GSM4140709	tumor
GSM4140711	tumor
GSM4140714	normal
GSM4140717	tumor
GSM4140720	tumor
GSM4140722	tumor
GSM4140725	tumor
GSM4140728	tumor
GSM4140731	tumor
GSM4140734	tumor
GSM4140737	tumor
GSM4495491	normal
GSM4495492	tumor
GSM4495493	normal
GSM4495494	tumor
GSM4495495	normal
GSM4495496	tumor
GSM4495497	normal
GSM4495498	tumor
GSM4495499	normal
GSM4495500	tumor
GSM4495501	normal
GSM4495502	tumor
GSM4495503	normal
GSM4495504	tumor
GSM4495505	normal
GSM4495506	tumor
GSM4495507	tumor
GSM4495508	normal
GSM4495509	tumor
GSM4495510	normal
GSM4495511	tumor
GSM4495512	normal
GSM4495513	tumor
GSM4495514	normal
GSM1662009	tumor
GSM1662010	tumor
GSM1662011	tumor
GSM1662012	tumor
GSM1662013	tumor
GSM1662014	tumor
GSM1662015	normal
GSM1662016	tumor
GSM1662017	tumor
GSM1662018	normal
GSM1662019	tumor
GSM1662020	tumor
GSM1662021	tumor
GSM1662022	normal
GSM1662023	tumor
GSM1662024	normal
GSM1662025	normal
GSM1662026	tumor
GSM1662027	tumor
GSM1662028	tumor
GSM1662029	tumor
GSM1662030	tumor
GSM1662031	normal
GSM1662032	tumor
GSM1662033	normal
GSM1662034	tumor
GSM1662035	tumor
GSM1662036	normal
GSM1662037	tumor
GSM1662038	tumor
GSM1662039	tumor
GSM1662040	tumor
GSM1662041	normal
GSM1662042	normal
GSM1662043	tumor
GSM1662044	tumor
GSM1662045	tumor
GSM1662046	normal
GSM1662047	tumor
GSM1662048	tumor
GSM1662049	normal
GSM1662050	normal
GSM1662051	normal
GSM1662052	normal
GSM1662053	tumor
GSM1662054	tumor
GSM1662055	tumor
GSM1662056	normal
GSM1662057	normal
GSM1662058	tumor
GSM1662059	tumor
GSM1662060	tumor
GSM1662061	tumor
GSM1662062	tumor
GSM1662063	tumor
GSM1662064	tumor
GSM1662065	tumor
GSM1662066	normal
GSM1662067	tumor
GSM1662068	tumor
GSM1662069	tumor
GSM1662070	tumor
GSM1662071	tumor
GSM1662072	normal
GSM1662073	normal
GSM1662074	tumor
GSM1662075	tumor
GSM1662076	tumor
GSM1662077	tumor
GSM1662078	tumor
GSM1662079	normal
GSM1662080	tumor
GSM1662081	normal
GSM1662082	tumor
GSM1662083	tumor
GSM1662084	tumor
GSM1662085	tumor
GSM1662086	normal
GSM1662087	tumor
GSM1662088	tumor
GSM1662089	normal
GSM1662090	tumor
GSM1662091	tumor
GSM1662092	tumor
GSM1662093	tumor
GSM1662094	tumor
GSM1662095	tumor
GSM1662096	normal
GSM1662097	normal
GSM1662098	tumor
GSM1662099	tumor
GSM1662100	tumor
GSM1662101	tumor
GSM1662102	normal
GSM1662103	normal
GSM1662105	tumor
GSM1662106	normal
GSM1662107	tumor
GSM1662108	tumor
GSM1662109	normal
GSM1662110	tumor
GSM1662111	tumor
GSM1662112	normal
GSM1662113	tumor
GSM1662114	tumor
GSM1662115	normal
GSM1662116	tumor
GSM1662117	tumor
GSM1662118	normal
GSM1662119	tumor
GSM1662120	tumor
GSM1662121	normal
GSM1662122	tumor
GSM1662123	tumor
GSM1662124	normal
GSM1662125	tumor
GSM1662126	tumor
GSM1662127	normal
TCGA.A6.2675.01	tumor
TCGA.A6.2675.11	normal
TCGA.A6.2679.01	tumor
TCGA.A6.2679.11	normal
TCGA.A6.2680.01	tumor
TCGA.A6.2680.11	normal
TCGA.A6.2681.01	tumor
TCGA.A6.2681.11	normal
TCGA.A6.2684.01	tumor
TCGA.A6.2684.11	normal
TCGA.A6.2685.01	tumor
TCGA.A6.2685.11	normal
TCGA.A6.2686.01	tumor
TCGA.A6.2686.11	normal
TCGA.AA.3492.01	tumor
TCGA.AA.3492.11	normal
TCGA.AA.3495.01	tumor
TCGA.AA.3495.11	normal
TCGA.AA.3502.01	tumor
TCGA.AA.3502.11	normal
TCGA.AA.3506.01	tumor
TCGA.AA.3506.11	normal
TCGA.AA.3509.01	tumor
TCGA.AA.3509.11	normal
TCGA.AA.3510.01	tumor
TCGA.AA.3510.11	normal
TCGA.AA.3655.01	tumor
TCGA.AA.3655.11	normal
TCGA.AA.3660.01	tumor
TCGA.AA.3660.11	normal
TCGA.AA.3663.01	tumor
TCGA.AA.3663.11	normal
TCGA.AA.3697.01	tumor
TCGA.AA.3697.11	normal
TCGA.AZ.6598.01	tumor
TCGA.AZ.6598.11	normal
TCGA.AZ.6599.01	tumor
TCGA.AZ.6599.11	normal
TCGA.AZ.6601.01	tumor
TCGA.AZ.6601.11	normal
TCGA.G4.6302.01	tumor
TCGA.G4.6302.11	normal
TCGA.G4.6625.01	tumor
TCGA.G4.6625.11	normal
