# Supplementary material for: A Novel Stool Methylation Test for the Non-Invasive Screening of Gastric and Colorectal Cancer
Source: Front Oncol. 2022 Mar 28;12:860701. doi: 10.3389/fonc.2022.860701 (PMC8995552; doi:10.3389/fonc.2022.860701)
Supplement: Supplementary file 6 [file Table_2.xlsx]

## Sheet: Sheet1
name	status	deltaBeta	-LOG(adj.P.value)
cg15717808	up	0.40425	6.63936
cg02504416	up	0.263837	2.54608
cg09328083	stable	-0.00439924	1.67255
cg14625631	up	0.250648	3.31573
cg16977035	down	-0.260157	12.8342
cg16125371	down	-0.252093	6.95007
cg19495444	up	0.2198	5.21225
cg06385094	down	-0.253023	38.6615
cg27113419	stable	-0.121411	1.45374
cg00687686	up	0.432464	5.08494
cg05725404	stable	0.0816374	2.31603
cg24335138	up	0.322552	3.30913
cg05201312	up	0.283737	5.45366
cg04858398	stable	-0.0890768	2.15857
cg01329309	up	0.375445	8.29106
cg00262031	up	0.444171	4.01437
cg18178458	stable	0.0886418	2.01316
cg01564033	stable	-0.15625	3.68814
cg13031432	up	0.291573	3.71726
cg22931182	up	0.227537	2.53544
cg04194840	down	-0.251304	2.66349
cg03276479	down	-0.245863	5.91198
cg03389928	up	0.265366	6.70557
cg08149193	up	0.35273	7.13624
cg24008884	up	0.258298	3.12943
cg00374839	up	0.266446	2.70209
cg09303936	up	0.445471	7.45199
cg08384171	up	0.284035	3.08584
cg16065899	up	0.225939	3.08584
cg26397188	up	0.319386	2.90395
cg23858558	up	0.358992	3.51261
cg04549333	up	0.222623	2.24699
cg18321548	up	0.268243	3.01519
cg16962683	stable	0.146381	3.46195
cg05469759	down	-0.338206	6.91234
cg16221634	up	0.202831	4.22451
cg25363445	up	0.374442	3.08584
cg09649245	stable	-0.0499455	2.43268
cg02184008	up	0.377818	7.13624
cg03020545	stable	-0.198444	3.40681
cg01084435	stable	0.0542586	5.83466
cg04970352	down	-0.227685	6.2222
cg07462292	up	0.257804	5.84705
cg08367638	stable	0.0171763	2.523
cg03509412	up	0.322141	2.70209
cg15786900	up	0.209323	3.84884
cg16321280	up	0.20121	2.83415
cg07704934	up	0.281217	4.76907
cg11306587	up	0.218148	31.7176
cg00785042	stable	-0.0425547	5.41663
cg19427610	up	0.320806	2.79035
cg04377145	up	0.346145	5.92266
cg14464827	stable	0.0258142	3.81359
cg14942501	stable	-0.0268139	3.50561
cg27102864	stable	-0.117446	1.97035
cg21383810	up	0.318889	3.8556
cg04190807	up	0.389025	5.23971
cg03661570	down	-0.327717	3.42425
cg25070637	up	0.289331	2.69244
cg06841192	stable	0.0838591	1.30764
cg14252492	stable	-0.198712	5.65797
cg26668272	stable	0.0873848	1.45004
cg18253591	down	-0.255915	5.06557
cg18546622	up	0.31781	5.23971
cg23089549	up	0.249925	1.71754
cg13807496	stable	-0.171685	5.42922
cg14538332	up	0.43534	5.42984
cg09217878	stable	-0.0131694	2.47238
cg26717041	up	0.248179	2.99328
cg19358442	down	-0.214021	3.28326
cg16812519	up	0.294352	4.22451
cg00061629	stable	0.0319912	1.56407
cg04367252	stable	-0.155794	3.59984
cg06245037	up	0.320861	5.42984
cg08914623	stable	-0.110371	1.67017
cg01483681	down	-0.289516	6.29992
cg27412680	up	0.330087	4.32708
cg04808179	stable	-0.00639762	2.00158
cg14830748	stable	-0.137616	1.80308
cg07696033	stable	-0.175389	3.73097
cg17017404	stable	0.120202	2.29136
cg17969913	up	0.447377	9.67889
cg24166864	up	0.344377	2.97015
cg03786924	up	0.392982	7.45199
cg07736627	up	0.220366	6.48379
cg24862252	stable	-0.044434	3.3164
cg10383447	stable	0.0436513	4.9406
cg20098478	stable	-0.0421626	2.21292
cg27342837	stable	-0.0462634	2.2353
cg24362098	stable	-0.178534	6.69048
cg04858155	stable	-0.172233	6.64661
cg06650115	up	0.335673	3.95423
cg05350268	up	0.341985	3.67654
cg14863355	stable	-0.0122525	1.8832
cg22011587	stable	-0.10864	1.65069
cg27079927	stable	0.0243142	4.29574
cg21937554	up	0.292469	3.71452
cg16478145	stable	0.0250698	4.42536
cg01646407	stable	-0.00878715	2.12418
cg22394948	up	0.451016	12.8342
cg12899423	up	0.214606	5.91987
cg04797985	up	0.20885	2.25266
cg27318318	stable	-0.187905	3.3642
cg15862358	stable	-0.0322907	3.13433
cg12967218	up	0.228485	3.90453
cg21704109	down	-0.217837	7.57181
cg18030776	up	0.212845	3.12078
cg08408994	up	0.379223	4.76907
cg10560393	stable	-0.100782	1.72908
cg05622686	down	-0.273207	4.6872
cg14753432	stable	-0.133917	5.43235
cg04261408	up	0.541987	4.55296
cg23221791	up	0.271715	6.44171
cg02040433	up	0.217768	1.69148
cg04367345	up	0.23567	4.10811
cg03442378	up	0.321022	6.85459
cg26842303	up	0.250373	4.18743
cg08092105	stable	0.0374542	5.18038
cg09324514	up	0.279231	4.45338
cg14144305	up	0.215432	2.63375
cg08979737	up	0.279647	41.4099
cg26365854	up	0.413876	4.48267
cg02067022	stable	-0.171953	2.87236
cg23058901	stable	-0.0557792	5.56691
cg04578774	up	0.283496	2.8088
cg11008243	up	0.53364	9.89527
cg05129348	stable	0.0311705	1.57389
cg22974228	down	-0.215115	9.82806
cg10848291	up	0.299345	6.26868
cg10749822	stable	-0.117601	2.74329
cg00268840	up	0.309454	3.12943
cg10146880	up	0.375627	8.02072
cg14868747	up	0.279386	2.99328
cg15522957	stable	-0.169265	7.42388
cg24732574	up	0.302389	4.17298
cg15980656	stable	-0.185358	25.3813
cg13155079	stable	-0.0510064	10.5985
cg04290119	stable	-0.0760323	1.88396
cg26777303	stable	-0.0840185	1.68254
cg01466678	up	0.383378	6.6042
cg15817236	up	0.35286	3.51261
cg13837679	stable	0.051687	2.50793
cg18719750	up	0.3803	5.32742
cg18906664	up	0.22218	4.2511
cg11260848	up	0.272943	3.02786
cg00221654	up	0.248693	3.85987
cg23385200	up	0.204961	2.38161
cg00758881	stable	0.0456826	2.61547
cg04988423	up	0.227553	31.6765
cg26824423	up	0.345957	3.536
cg23356017	up	0.419833	8.88486
cg27369307	up	0.228899	48.1029
cg08976101	stable	-0.114354	4.064
cg26733786	up	0.309772	2.81114
cg16673702	up	0.222639	2.63375
cg01343363	stable	-0.0566867	2.9085
cg13096260	up	0.488166	5.32742
cg00984694	up	0.247814	2.14842
cg11391201	up	0.31585	6.85459
cg10292139	up	0.408069	3.31683
cg16935295	up	0.398459	59.7949
cg08993172	stable	-0.123261	1.45628
cg15120732	up	0.309963	2.90271
cg18496140	down	-0.212255	3.51261
cg00852573	up	0.365481	7.02903
cg14128735	stable	-0.136482	4.22648
cg04005075	stable	-0.0796377	1.43286
cg20594401	up	0.253354	2.55028
cg21978924	up	0.239057	2.90271
cg03922126	up	0.235219	1.77158
cg04942472	up	0.440992	5.42984
cg05855490	stable	0.0928637	2.14567
cg08229468	up	0.261052	4.32963
cg07146119	up	0.206946	2.38138
cg10065957	stable	0.0507532	1.72303
cg25664438	up	0.473058	4.05358
cg00446722	down	-0.250897	3.08584
cg08791131	up	0.255447	25.3025
cg14410064	down	-0.366909	7.62271
cg14408978	stable	-0.0137174	1.69561
cg12190613	down	-0.283204	2.99328
cg00418150	up	0.25613	4.56851
cg17471467	down	-0.296699	8.61408
cg05447008	up	0.477202	8.83439
cg02036364	stable	-0.0286994	1.43469
cg22137815	up	0.25541	5.43845
cg05333442	stable	0.118983	1.49798
cg18486698	stable	-0.176354	4.5896
cg11640773	stable	-0.119577	1.81551
cg24687051	up	0.58467	7.61357
cg13209822	stable	0.0481266	2.53409
cg19020830	up	0.237939	3.02837
cg00581595	stable	-0.00555375	1.65135
cg05222604	up	0.221733	4.76101
cg27517823	down	-0.203332	1.71754
cg10303967	up	0.423074	10.8997
cg16099107	stable	0.111593	1.82345
