# Supplementary material for: A Novel Stool Methylation Test for the Non-Invasive Screening of Gastric and Colorectal Cancer
Source: Front Oncol. 2022 Mar 28;12:860701. doi: 10.3389/fonc.2022.860701 (PMC8995552; doi:10.3389/fonc.2022.860701)
Supplement: Supplementary file 7 [file Table_3.xlsx]

## Sheet: entire_CRC
ID	Patho_status	CRC_Clinical_Status (CRC,1;not CRC,0)	Ct value									Status (0/1 converted)						P value	CRC_determined (CRC,1;not CRC,0)
			Ref_1	SDC2	TFPI2	Ref_2	NDRG4	WIF1	Ref_3	KCNQ5	ALX4	SDC2	TFPI2	NDRG4	WIF1	KCNQ5	ALX4
meS001	CRC	1	33.88	35.85	32.48	31.68	31.92	36.22	28.7907	32.289	30.016	1	1	1	1	1	1	0.768445	1
meS002	Gallbladder cancer	0	30.4219	40	40	31.0672	40	40	40	40	40	0	0	0	0	0	0	0.0559991	0
meS003	normal	0	30.6164	40	40	30.5468	40	40	33.3488	40	40	0	0	0	0	0	0	0.0559991	0
meS004	CRC	1	32.1832	31.68	31.51	26.2888	32.37	32.78	26.69	26.79	27.68	1	1	1	1	1	1	0.768445	1
meS005	normal	0	31.9607	40	29	30.6962	40	40	33.1076	40	40	0	1	0	0	0	0	0.0559443	0
meS006	CRC	1	31.597	30.03	31.05	31.4508	32.58	33.4	28.54	28.93	28.95	1	1	1	1	1	1	0.768445	1
meS007	Liver cancer	0	29.65	40	35.49	28.96	40	40	28.9492	40	40	0	1	0	0	0	0	0.0559443	0
meS008	CRC	1	35.3732	33.7	30.22	35.4715	30.02	34.66	25.03	27.23	26.74	1	1	1	1	1	1	0.768445	1
meS009	normal	0	33.5704	40	40	32.8619	40	40	33.0692	40	40	0	0	0	0	0	0	0.0559991	0
meS010	normal	0	29.7295	40	40	29.3364	40	40	34.5332	40	40	0	0	0	0	0	0	0.0559991	0
meS011	CRC	1	27.11	33.31	35.67	25.92	31.07	40	23.1	25.89	24.93	1	1	1	0	1	1	0.768751	1
meS012	CRC	1	34.6541	32.34	28.12	34.5723	29.7	32.6	16	40	40	1	1	1	1	0	0	0.768445	1
meS013	GC	0	29.98	40	40	29.053	40	40	33.656	40	40	0	0	0	0	0	0	0.0559991	0
meS014	GC	0	30.5601	40	40	29.8323	40	40	31.7514	40	40	0	0	0	0	0	0	0.0559991	0
meS015	GC	0	29.1024	30.89	29.55	29.2564	40	35.94	26.4899	40	40	1	1	0	1	0	0	0.436262	1
meS016	Liver cancer	0	24.3104	40	31.15	24.233	40	40	27.4651	40	40	0	1	0	0	0	0	0.0559443	0
meS017	GC	0	22.0897	29.2	27.7	22.5593	40	32.38	24.4481	32.6559	40	1	1	0	1	1	0	0.436262	1
meS018	GC	0	26.2653	30.03	26.71	27.0543	31.12	29.85	21.3022	27.6704	26.9835	1	1	1	1	1	1	0.768445	1
meS019	CRC	1	33.6544	25.1	27.52	30.513	27.99	29.38	25.184	26.5497	27.5561	1	1	1	1	1	1	0.768445	1
meS020	GC	0	33.5178	40	33.63	36.1607	40	40	30.8911	35.6203	40	0	1	0	0	1	0	0.0559443	0
meS021	Pancreatic cancer	0	25.4037	40	40	25.3431	40	40	35.4316	40	40	0	0	0	0	0	0	0.0559991	0
meS022	GC	0	31.7615	40	32	37.8388	24.36	29.97	24.0426	31.6976	40	0	1	1	1	1	0	0.10724	1
meS023	GC	0	30.8	40	40	30.77	40	40	34.2406	40	40	0	0	0	0	0	0	0.0559991	0
meS024	CRC	1	26.0463	33.54	33.15	26.6269	32.55	40	25.88	26.96	26.65	1	1	1	0	1	1	0.768751	1
meS025	Pancreatic cancer	0	19.6196	40	40	20.3287	40	40	40	40	40	0	0	0	0	0	0	0.0559991	0
meS026	AA	1	29.9102	32	40	31.3058	31.57	33.31	26.3814	33.8066	28.003	1	0	1	1	1	1	0.883672	1
meS027	AA	1	31.461	19.94	20.52	33.8636	22.47	24.58	19.8923	21.8378	40	1	1	1	1	1	0	0.768445	1
meS028	Pancreatic cancer	0	22.8543	40	40	23.6421	40	40	28.4809	40	40	0	0	0	0	0	0	0.0559991	0
meS029	GC	0	30.85	35	40	30.1	40	40	29.6296	40	40	1	0	0	0	0	0	0.0968584	1
meS030	GC	0	26.9581	23.26	26.13	27.8124	31.39	30.24	21.7851	27.4624	29.0418	1	1	1	1	1	1	0.768445	1
meS031	CRC	1	30.37	36	40	29.1	33.26	35.89	25.98	27.68	27.2	1	0	1	1	1	1	0.883672	1
meS032	GC	0	21.3185	27.91	30.75	22.7907	40	40	25.99	33.2129	40	1	1	0	0	1	0	0.0704376	0
meS033	GC	0	25.7914	40	40	26.9152	40	40	44.0375	36.277	40	0	0	0	0	1	0	0.0559991	0
meS034	CRC	1	22.5524	32.62	32.27	23.2282	32	34.58	24.51	25.67	25.47	1	1	1	1	1	1	0.768445	1
meS035	CRC	1	34.5997	21.76	22.4	29.8862	26.12	27.31	20.6585	23.4561	40	1	1	1	1	1	0	0.768445	1
meS036	Pancreatic cancer	0	25.2702	40	40	24.3766	40	40	42.0291	40	20.1788	0	0	0	0	0	1	0.0559991	0
meS037	CRC	1	29.7186	25.27	27.47	30.5259	27.96	29.77	24.6054	27.8799	27.0875	1	1	1	1	1	1	0.768445	1
meS038	Gallbladder cancer	0	30.0084	40	40	29.7429	40	40	21.5365	21.1378	26.542	0	0	0	0	1	1	0.0559991	0
meS040	CRC	1	25.2729	40	40	24.4636	40	40	29.732	40	40	0	0	0	0	0	0	0.0559991	0
meS041	CRC	1	29.7158	33.36	31.48	28.3159	40	32.23	23.8557	29.5456	28.3903	1	1	0	1	1	1	0.436262	1
meS042	AA	1	37.1068	29	40	43.1539	40	40	34.95	40	27.6255	1	0	0	0	0	1	0.0968584	1
meS043	CRC	1	32.1182	40	40	32.2931	33	40	34.0004	40	23.7761	0	0	1	0	0	1	0.674919	1
meS044	Esophagus cancer	0	21.8224	40	40	21.2431	40	40	40	40	30.0878	0	0	0	0	0	1	0.0559991	0
meS045	CRC	1	25.2742	31.43	30.94	24.3237	34.37	33.41	23.6368	40	30.0878	1	1	1	1	0	1	0.768445	1
meS046	CRC	1	29.2525	31.54	31.11	28.7536	31.16	31.9	28.2923	30.7979	27.9776	1	1	1	1	1	1	0.768445	1
meS047	Pancreatic cancer	0	26.9254	40	40	27.3202	40	40	31.8058	40	40	0	0	0	0	0	0	0.0559991	0
meS048	CRC	1	27.232	28.15	26.83	25.837	30.23	29.56	34.9724	40	40	1	1	1	1	0	0	0.768445	1
meS049	CRC	1	24.9237	24.98	22.37	25.5746	26.48	25.96	19.9797	23.0608	40	1	1	1	1	1	0	0.768445	1
meS050	CRC	1	29.9619	31.43	30.94	27.55	34.37	33.41	23.8418	26.5943	23.4272	1	1	1	1	1	1	0.768445	1
meS051	CRC	1	32.1052	30	40	29.49	40	34.83	35.0121	34.7912	40	1	0	0	1	1	0	0.768445	1
meS052	GC	0	27.8948	40	40	26.4619	40	40	27.9083	40	40	0	0	0	0	0	0	0.0559991	0
meS053	normal	0	28.0742	31.55	32.63	27.4293	40	34.53	25.8973	40	40	1	1	0	1	0	0	0.436262	1
meS054	CRC	1	34.7319	24.5	27.32	37.0306	28.55	29.53	21.4127	27.0554	26.5386	1	1	1	1	1	1	0.768445	1
meS055	normal	0	26.34	40	40	27.4981	40	40	29.7925	40	40	0	0	0	0	0	0	0.0559991	0
meS056	normal	0	27	40	40	30.91	40	40	27.4654	40	40	0	0	0	0	0	0	0.0559991	0
meS057	normal	0	34.7	40	40	21.8585	40	40	27.772	40	40	0	0	0	0	0	0	0.0559991	0
meS058	normal	0	32.5	40	40	26.3314	40	40	25.4637	40	40	0	0	0	0	0	0	0.0559991	0
meS059	normal	0	25.9	40	40	23.0924	40	40	30.5019	40	40	0	0	0	0	0	0	0.0559991	0
meS060	normal	0	23.44	40	40	35.1397	40	40	32.6452	40	40	0	0	0	0	0	0	0.0559991	0
meS061	normal	0	22.59	40	40	25.8102	40	40	28.4348	40	40	0	0	0	0	0	0	0.0559991	0
meS062	normal	0	29.3	40	40	34.2197	40	40	25.6502	40	40	0	0	0	0	0	0	0.0559991	0
meS063	normal	0	27.5	40	40	24.8902	40	40	30.0986	40	40	0	0	0	0	0	0	0.0559991	0
meS064	normal	0	30.2	40	40	29.3386	40	40	30.3884	40	40	0	0	0	0	0	0	0.0559991	0
meS065	normal	0	23.44	40	40	29.6284	40	40	25.6529	40	40	0	0	0	0	0	0	0.0559991	0
meS066	normal	0	27.54	40	40	24.8929	40	40	30.0958	40	40	0	0	0	0	0	0	0.0559991	0
meS067	normal	0	27.8	40	40	29.3358	40	40	37.4868	40	40	0	0	0	0	0	0	0.0559991	0
meS068	normal	0	29.04	40	40	36.7268	40	40	32.4982	40	40	0	0	0	0	0	0	0.0559991	0
meS069	normal	0	30.85	40	40	31.7382	40	40	22.2024	40	40	0	0	0	0	0	0	0.0559991	0
meS070	normal	0	26.9581	40	40	21.4424	40	40	25.6542	40	40	0	0	0	0	0	0	0.0559991	0
meS071	normal	0	30.37	40	40	24.8942	40	40	29.6325	40	40	0	0	0	0	0	0	0.0559991	0
meS072	normal	0	21.3185	40	40	28.8725	40	40	27.3054	40	40	0	0	0	0	0	0	0.0559991	0
meS073	normal	0	26.34	40	40	26.5454	40	40	27.612	40	40	0	0	0	0	0	0	0.0559991	0
meS074	normal	0	28.46	40	40	30.11	40	40	25.3037	40	40	0	0	0	0	0	0	0.0559991	0
meS084	GC	0	24.56	27.92	27.05	24.75	40	26.51	23.3943	40	40	1	1	0	1	0	0	0.436262	1
meS085	GC	0	23.22	27.01	27.29	23.56	29.07	23.83	31.39	40	40	1	1	1	1	0	0	0.768445	1
meS086	GC	0	24.62	30.14	28.41	25.14	40	27.18	27.4981	40	40	1	1	0	1	0	0	0.436262	1
meS087	Esophagus cancer	0	26.58	40	40	27.53	40	40	30.91	40	40	0	0	0	0	0	0	0.0559991	0
meS088	normal	0	29.61	40	40	30.4	40	40	21.8585	40	40	0	0	0	0	0	0	0.0559991	0
meS089	CRC	1	24.18	25.85	25.62	23.89	24.24	21.25	26.3314	40	40	1	1	1	1	0	0	0.768445	1
meS090	normal	0	32.26	40	40	32.67	40	40	23.0924	40	40	0	0	0	0	0	0	0.0559991	0
meS091	CRC	1	26.88	27.89	26.93	26.45	25.63	23.09	35.1397	40	40	1	1	1	1	0	0	0.768445	1
meS092	normal	0	40	40	40	31.26	40	40	25.8102	40	40	0	0	0	0	0	0	0.0559991	0
meS093	normal	0	28.45	33.61	40	28.69	40	40	27.45	40	40	1	0	0	0	0	0	0.0968584	1
meS094	CRC	1	25.36	27.86	27.68	25.59	28.03	24.6	29.34	40	40	1	1	1	1	0	0	0.768445	1
meS095	GC	0	40	40	40	35.85	40	40	27.55	40	40	0	0	0	0	0	0	0.0559991	0
meS096	AA	1	25.42	29.26	27.95	25.37	29.39	23.32	26.66	40	40	1	1	1	1	0	0	0.768445	1
meS097	GC	0	40	40	40	33.63	40	40	30.2586	40	40	0	0	0	0	0	0	0.0559991	0
meS098	GC	0	27.45	40	31.35	27.93	40	40	30.5484	40	40	0	1	0	0	0	0	0.0559443	0
meS099	Liver cancer	0	29.29	40	31.46	29.38	40	40	25.8129	40	40	0	1	0	0	0	0	0.0559443	0
meS100	normal	0	32.19	40	40	32.83	40	40	30.2558	40	40	0	0	0	0	0	0	0.0559991	0
meS1000	normal	0	29.46	40	40	28.41	40	40	37.6468	40	40	0	0	0	0	0	0	0.0559991	0
meS1001	normal	0	31.21	40	40	28.55	40	40	32.6582	40	40	0	0	0	0	0	0	0.0559991	0
meS1002	normal	0	29.01	40	40	30.01	40	40	22.3624	40	40	0	0	0	0	0	0	0.0559991	0
meS1003	normal	0	29.15	40	40	30.0866	40	40	25.8142	40	40	0	0	0	0	0	0	0.0559991	0
meS1004	normal	0	30.61	40	40	25.437	40	40	30.0958	40	40	0	0	0	0	0	0	0.0559991	0
meS1005	normal	0	30.6866	40	40	27.008	40	40	37.4868	40	40	0	0	0	0	0	0	0.0559991	0
meS1006	normal	0	26.037	40	40	24.3253	40	40	32.4982	40	40	0	0	0	0	0	0	0.0559991	0
meS1007	normal	0	27.608	40	40	26.1839	40	40	22.2024	40	40	0	0	0	0	0	0	0.0559991	0
meS1008	normal	0	24.9253	40	40	23.88	40	40	25.6542	40	40	0	0	0	0	0	0	0.0559991	0
meS1009	normal	0	28.56	40	40	25.34	40	40	29.6325	40	40	0	0	0	0	0	0	0.0559991	0
meS101	Gallbladder cancer	0	23.67	27.82	26	23.8	29.93	22.9	27.3054	40	40	1	1	1	1	0	0	0.768445	1
meS1010	normal	0	27.6047	40	40	27.0047	40	40	27.612	40	40	0	0	0	0	0	0	0.0559991	0
meS1011	normal	0	24.9809	40	40	24.3809	40	40	25.3037	40	40	0	0	0	0	0	0	0.0559991	0
meS1012	normal	0	23.3097	40	40	22.7097	40	40	30.3419	40	40	0	0	0	0	0	0	0.0559991	0
meS1013	normal	0	25.6192	40	40	25.0192	40	40	32.4852	40	40	0	0	0	0	0	0	0.0559991	0
meS1014	normal	0	29.643	40	40	29.043	40	40	28.2748	40	40	0	0	0	0	0	0	0.0559991	0
meS1015	normal	0	27.3285	40	40	26.7285	40	40	26.852	40	40	0	0	0	0	0	0	0.0559991	0
meS1016	normal	0	27.5153	40	40	26.9153	40	40	24.5437	40	40	0	0	0	0	0	0	0.0559991	0
meS1017	normal	0	31.0607	40	40	30.4607	40	40	29.5819	40	40	0	0	0	0	0	0	0.0559991	0
meS1018	normal	0	34.6584	40	40	34.0584	40	40	31.7252	40	40	0	0	0	0	0	0	0.0559991	0
meS1019	normal	0	30.468	40	40	29.868	40	40	27.5148	40	40	0	0	0	0	0	0	0.0559991	0
meS102	normal	0	28.3459	40	40	27.7459	40	40	22.4743	40	40	0	0	0	0	0	0	0.0559991	0
meS1020	normal	0	25.8053	40	40	31.348	40	40	30.47	40	40	0	0	0	0	0	0	0.0559991	0
meS1021	normal	0	27.6639	40	40	29.2259	40	40	26.5781	40	40	0	0	0	0	0	0	0.0559991	0
meS1022	normal	0	28.4847	40	40	26.695	40	40	29.99	40	40	0	0	0	0	0	0	0.0559991	0
meS1023	normal	0	25.8609	40	40	26.5726	40	40	20.9385	40	40	0	0	0	0	0	0	0.0559991	0
meS1024	normal	0	24.1897	40	40	32.125	40	40	25.4114	40	40	0	0	0	0	0	0	0.0559991	0
meS1025	normal	0	26.4992	40	40	25.884	40	40	22.1724	40	40	0	0	0	0	0	0	0.0559991	0
meS1026	normal	0	30.523	40	40	30.938	40	40	22.8543	40	40	0	0	0	0	0	0	0.0559991	0
meS1027	normal	0	28.2085	40	40	32.1389	40	40	30.85	40	40	0	0	0	0	0	0	0.0559991	0
meS1028	normal	0	28.3953	40	40	26.917	40	40	26.9581	40	40	0	0	0	0	0	0	0.0559991	0
meS1029	normal	0	31.9407	40	40	28.488	40	40	30.37	40	40	0	0	0	0	0	0	0.0559991	0
meS103	Gallbladder cancer	0	35.5384	40	40	33.23	40	40	21.3185	40	40	0	0	0	0	0	0	0.0559991	0
meS1030	normal	0	27.69	40	40	29.89	40	40	26.9254	40	40	0	0	0	0	0	0	0.0559991	0
meS1031	normal	0	28.55	40	40	30.03	40	40	27.232	40	40	0	0	0	0	0	0	0.0559991	0
meS1032	normal	0	27.45	40	40	26.44	40	40	24.9237	40	40	0	0	0	0	0	0	0.0559991	0
meS1033	normal	0	29.76	40	40	31.5666	40	40	29.9619	40	40	0	0	0	0	0	0	0.0559991	0
meS1034	normal	0	30.67	40	40	30.23	40	40	32.1052	40	40	0	0	0	0	0	0	0.0559991	0
meS104	normal	0	30.67	40	40	32.5	40	40	27.8948	40	40	0	0	0	0	0	0	0.0559991	0
meS105	GC	0	25.53	29.5	28.96	25.56	40	29.86	25.7914	40	40	1	1	0	1	0	0	0.436262	1
meS106	CRC	1	28.45	31.33	31.02	29.12	32.68	32.01	22.5524	40	40	1	1	1	1	0	0	0.768445	1
meS107	CRC	1	24.38	28.03	27.17	24.57	26.26	22.4	34.5997	40	40	1	1	1	1	0	0	0.768445	1
meS108	CRC	1	30.65	40	34.44	31.07	40	40	25.2702	40	40	0	1	0	0	0	0	0.0559443	0
meS109	CRC	1	25.64	26.78	26.57	26.26	26.1	23.25	29.7186	40	40	1	1	1	1	0	0	0.768445	1
meS110	CRC	1	27.98	29.44	30.01	28.44	29.75	25.15	30.0084	40	40	1	1	1	1	0	0	0.768445	1
meS111	GC	0	28.22	40	31.45	28.49	40	40	25.2729	40	40	0	1	0	0	0	0	0.0559443	0
meS112	CRC	1	24.48	24.7	24.4	24.45	23.11	20.7	29.7158	40	40	1	1	1	1	0	0	0.768445	1
meS113	CRC	1	25.28	25.42	25.69	25.38	24.6	21.88	37.1068	40	40	1	1	1	1	0	0	0.768445	1
meS114	CRC	1	25.81	28.14	28.55	25.95	28.15	26.18	32.1182	40	40	1	1	1	1	0	0	0.768445	1
meS115	GC	0	30.46	40	31.09	30.56	40	40	21.8224	40	40	0	1	0	0	0	0	0.0559443	0
meS116	GC	0	24.73	29.06	27.19	24.78	30.03	26.14	25.2742	40	40	1	1	1	1	0	0	0.768445	1
meS117	Esophagus cancer	0	30.5	40	40	32.64	40	40	29.2525	40	40	0	0	0	0	0	0	0.0559991	0
meS118	normal	0	31.52	40	40	32.54	40	40	23.2343	40	40	0	0	0	0	0	0	0.0559991	0
meS119	normal	0	29.14	40	40	29.98	40	40	31.23	40	40	0	0	0	0	0	0	0.0559991	0
meS120	normal	0	30.87	40	40	31.73	40	40	27.3381	40	40	0	0	0	0	0	0	0.0559991	0
meS121	normal	0	29.95	39	40	30.41	40	40	30.75	40	40	0	0	0	0	0	0	0.0559991	0
meS122	Pancreatic cancer	0	29.75	40	40	30.55	40	40	21.6985	40	40	0	0	0	0	0	0	0.0559991	0
meS123	Pancreatic cancer	0	40	40	40	32.01	40	40	26.1714	40	40	0	0	0	0	0	0	0.0559991	0
meS203	normal	0	32.3058	40	40	32.0866	40	40	22.9324	40	40	0	0	0	0	0	0	0.0559991	0
meS204	normal	0	28.145	40	40	27.437	40	40	34.9797	40	40	0	0	0	0	0	0	0.0559991	0
meS205	normal	0	28.4334	40	40	29.008	40	40	25.6502	40	40	0	0	0	0	0	0	0.0559991	0
meS206	normal	0	26.791	40	40	26.3253	40	40	30.0986	31.53	36.7431	0	0	0	0	1	1	0.0559991	0
meS207	normal	0	29.1287	40	34.73	28.1839	40	40	30.3884	40	40	0	1	0	0	0	0	0.0559443	0
meS208	normal	0	29.1718	40	40	29.0047	40	40	25.6529	40	40	0	0	0	0	0	0	0.0559991	0
meS209	normal	0	27.4013	40	40	26.3809	40	40	30.8859	40	40	0	0	0	0	0	0	0.0559991	0
meS210	normal	0	24.6505	40	40	24.7097	40	40	43.8801	40	40	0	0	0	0	0	0	0.0559991	0
meS211	Esophagus cancer	0	27.3389	40	30.9	27.0192	40	40	26.8751	40	29.8959	0	1	0	0	0	1	0.0559443	0
meS212	GC	0	30.705	40	40	31.043	40	40	28.348	40	40	0	0	0	0	0	0	0.0559991	0
meS213	Pancreatic cancer	0	29.9127	40	33.22	28.7285	40	40	29.3198	40	33.4402	0	1	0	0	0	1	0.0559443	0
meS214	normal	0	28.9405	40	40	28.9153	40	40	41.7749	40	40	0	0	0	0	0	0	0.0559991	0
meS215	normal	0	32.7711	40	40	32.4607	40	40	32.5323	40	40	0	0	0	0	0	0	0.0559991	0
meS216	normal	0	35.3498	40	40	36.0584	40	40	32.5108	40	40	0	0	0	0	0	0	0.0559991	0
meS217	Liver cancer	0	31.432	40	40	31.868	40	40	29.6974	40	40	0	0	0	0	0	0	0.0559991	0
meS218	GC	0	29.6499	40	31.33	29.7459	40	40	27.7481	40	32.5524	0	1	0	0	0	1	0.0559443	0
meS219	GC	0	26.9306	40	32.42	27.215	40	40	31.2459	40	40	0	1	0	0	0	0	0.0559443	0
meS220	normal	0	27.2655	40	40	27.0926	40	40	37.3854	40	40	0	0	0	0	0	0	0.0559991	0
meS221	Gallbladder cancer	0	31.136	40	40	32.645	40	40	34.7107	40	40	0	0	0	0	0	0	0.0559991	0
meS222	Gallbladder cancer	0	26.2554	40	40	26.404	40	34.37	28.9712	35.8736	40	0	0	0	1	1	0	0.0773816	0
meS223	normal	0	31.752	40	40	31.458	40	40	32.8227	40	40	0	0	0	0	0	0	0.0559991	0
meS224	normal	0	31.4331	40	40	32.6589	40	40	40	40	40	0	0	0	0	0	0	0.0559991	0
meS225	GC	0	33.4074	40	40	33.4821	40	40	31.6544	35.3045	40	0	0	0	0	1	0	0.0559991	0
meS226	normal	0	27.9027	40	40	29.305	40	40	33.3905	40	40	0	0	0	0	0	0	0.0559991	0
meS227	GC	0	26.4788	40	40	25.9533	40	40	26.2655	30.1913	30.2498	0	0	0	0	1	1	0.0559991	0
meS228	normal	0	23.4249	40	40	23.1747	40	40	31.0783	40	40	0	0	0	0	0	0	0.0559991	0
meS229	Esophagus cancer	0	26.0995	40	31.85	25.6027	40	40	30.0364	40	40	0	1	0	0	0	0	0.0559443	0
meS230	normal	0	32.483	40	40	32.765	40	40	29.4009	40	40	0	0	0	0	0	0	0.0559991	0
meS231	normal	0	31.1	40	40	31.49	40	40	29.9786	40	40	0	0	0	0	0	0	0.0559991	0
meS233	normal	0	28.66	40	40	28.32	40	40	28.2115	34.1988	40	0	0	0	0	1	0	0.0559991	0
meS235	normal	0	23.45	40	40	24.1	40	40	28.374	40	40	0	0	0	0	0	0	0.0559991	0
meS237	normal	0	33.57	40	40	32.24	40	40	34.7915	40	40	0	0	0	0	0	0	0.0559991	0
meS238	Liver cancer	0	33.07	40	33.26	33.08	40	40	27.8974	40.6804	40	0	1	0	0	0	0	0.0559443	0
meS239	normal	0	29.53	40	40	28.57	40	40	40	40	40	0	0	0	0	0	0	0.0559991	0
meS240	GC	0	29.7	40	33.41	28.7	40	40	29.773	40	40	0	1	0	0	0	0	0.0559443	0
meS241	GC	0	26.58	40	31.39	26.92	40	40	25.35	28.12	40	0	1	0	0	1	0	0.0559443	0
meS242	normal	0	31.93	40	40	31.47	40	40	40	40	40	0	0	0	0	0	0	0.0559991	0
meS243	Liver cancer	0	33.5972	40	40	31.46	40	40	28.16	31.7	40	0	0	0	0	1	0	0.0559991	0
meS244	normal	0	28.14	40	40	27.99	40	40	40	40	40	0	0	0	0	0	0	0.0559991	0
meS245	normal	0	28.71	40	40	30.52	40	40	32	40	40	0	0	0	0	0	0	0.0559991	0
meS246	normal	0	32.38	40	40	31.17	40	40	30.0918	40	40	0	0	0	0	0	0	0.0559991	0
meS247	normal	0	31.499	40	40	30.997	40	40	35.7206	40	40	0	0	0	0	0	0	0.0559991	0
meS248	normal	0	25.7493	40	40	38.9683	40	40	27.7601	40	40	0	0	0	0	0	0	0.0559991	0
meS276	AA	1	27.7196	23.09	23.16	26.7325	40	25.45	20.14	24.88	40	1	1	0	1	1	0	0.436262	1
meS277	normal	0	31.8232	40	40	28.855	40	40	30.79	40	40	0	0	0	0	0	0	0.0559991	0
meS278	normal	0	24.2673	40	40	23.3959	40	40	30.89	40	40	0	0	0	0	0	0	0.0559991	0
meS279	CRC	1	24.5875	31.12	40	23.5262	40	32.28	27.52	28.83	40	1	0	0	1	1	0	0.768445	1
meS280	normal	0	28.4991	40	40	27.3167	40	40	27.5	40	40	0	0	0	0	0	0	0.0559991	0
meS281	normal	0	29.6493	40	40	28.1674	40	40	40	40	40	0	0	0	0	0	0	0.0559991	0
meS282	normal	0	30.44	40	40	33.01	40	40	30.9	40	40	0	0	0	0	0	0	0.0559991	0
meS283	CRC	1	26.58	28.69	40	26.92	40	30.14	26.46	31.48	40	1	0	0	1	1	0	0.768445	1
meS284	Pancreatic cancer	0	31.93	40	40	31.47	40	40	19.47	40	40	0	0	0	0	0	0	0.0559991	0
meS285	normal	0	33.5972	40	40	31.46	40	40	19.5	40	40	0	0	0	0	0	0	0.0559991	0
meS286	GC	0	28.14	40	40	27.99	40	33.37	26.59	28.91	40	0	0	0	1	1	0	0.0773816	0
meS287	GC	0	28.71	40	40	30.52	40	40	29.72	40	40	0	0	0	0	0	0	0.0559991	0
meS288	normal	0	32.38	40	40	31.17	40	40	19.53	40	40	0	0	0	0	0	0	0.0559991	0
meS289	normal	0	32.2206	40	40	36.06	40	40	40	40	40	0	0	0	0	0	0	0.0559991	0
meS290	GC	0	29.8892	40	40	31.0762	40	40	30.5128	35.6276	40	0	0	0	0	1	0	0.0559991	0
meS291	GC	0	36.3766	40	40	31.722	40	40	40	40	40	0	0	0	0	0	0	0.0559991	0
meS292	Pancreatic cancer	0	30.3493	40	40	31.676	40	40	40	40	40	0	0	0	0	0	0	0.0559991	0
meS293	AA	1	25.7386	28.59	26.32	25.8879	40	31.93	25.8017	29.591	40	1	1	0	1	1	0	0.436262	1
meS294	GC	0	30.9783	40	40	30.4382	40	40	40.2663	40	40	0	0	0	0	0	0	0.0559991	0
meS295	CRC	1	26.2805	30.88	29.86	26.7147	31.98	30.1	26.4339	29.2752	26.6513	1	1	1	1	1	1	0.768445	1
meS296	Pancreatic cancer	0	29.1843	40	40	28.8613	40	40	29.0189	40	40	0	0	0	0	0	0	0.0559991	0
meS297	CRC	1	22.9179	26.79	24.64	23.2012	29.43	28.71	22.879	25.3863	27.9243	1	1	1	1	1	1	0.768445	1
meS298	Pancreatic cancer	0	31.29	40	40	32.382	40	40	33.4566	40	40	0	0	0	0	0	0	0.0559991	0
meS299	CRC	1	23.282	30.15	27.96	23.2898	31.3	30.57	23.0333	28.2031	24.8978	1	1	1	1	1	1	0.768445	1
meS300	CRC	1	27.1334	29.76	29.53	27.3278	30.22	30.56	26.7972	29.0353	26.6827	1	1	1	1	1	1	0.768445	1
meS301	Esophagus cancer	0	28.1655	40	40	28.1432	40	40	27.6756	40	30.5377	0	0	0	0	0	1	0.0559991	0

## Sheet: training_CRC
ID	Patho_status	CRC_Clinical_Status (CRC,1;not CRC,0)	Status (0/1 converted)
			SDC2	TFPI2	NDRG4	WIF1	KCNQ5	ALX4
meS001	CRC	1	1	1	1	1	1	1
meS002	Gallbladder cancer	0	0	0	0	0	0	0
meS004	CRC	1	1	1	1	1	1	1
meS006	CRC	1	1	1	1	1	1	1
meS007	Liver cancer	0	0	1	0	0	0	0
meS008	CRC	1	1	1	1	1	1	1
meS011	CRC	1	1	1	1	0	1	1
meS012	CRC	1	1	1	1	1	0	0
meS013	GC	0	0	0	0	0	0	0
meS014	GC	0	0	0	0	0	0	0
meS015	GC	0	1	1	0	1	0	0
meS016	Liver cancer	0	0	1	0	0	0	0
meS017	GC	0	1	1	0	1	1	0
meS018	GC	0	1	1	1	1	1	1
meS019	CRC	1	1	1	1	1	1	1
meS020	GC	0	0	1	0	0	1	0
meS022	GC	0	0	1	1	1	1	0
meS023	GC	0	0	0	0	0	0	0
meS024	CRC	1	1	1	1	0	1	1
meS029	GC	0	1	0	0	0	0	0
meS030	GC	0	1	1	1	1	1	1
meS031	CRC	1	1	0	1	1	1	1
meS032	GC	0	1	1	0	0	1	0
meS033	GC	0	0	0	0	0	1	0
meS034	CRC	1	1	1	1	1	1	1
meS035	CRC	1	1	1	1	1	1	0
meS036	Pancreatic cancer	0	0	0	0	0	0	1
meS037	CRC	1	1	1	1	1	1	1
meS038	Gallbladder cancer	0	0	0	0	0	1	1
meS040	CRC	1	0	0	0	0	0	0
meS041	CRC	1	1	1	0	1	1	1
meS042	AA	1	1	0	0	0	0	1
meS043	CRC	1	0	0	1	0	0	1
meS045	CRC	1	1	1	1	1	0	1
meS047	Pancreatic cancer	0	0	0	0	0	0	0
meS052	GC	0	0	0	0	0	0	0
meS055	normal	0	0	0	0	0	0	0
meS056	normal	0	0	0	0	0	0	0
meS057	normal	0	0	0	0	0	0	0
meS058	normal	0	0	0	0	0	0	0
meS059	normal	0	0	0	0	0	0	0
meS060	normal	0	0	0	0	0	0	0
meS061	normal	0	0	0	0	0	0	0
meS062	normal	0	0	0	0	0	0	0
meS063	normal	0	0	0	0	0	0	0
meS064	normal	0	0	0	0	0	0	0
meS065	normal	0	0	0	0	0	0	0
meS066	normal	0	0	0	0	0	0	0
meS067	normal	0	0	0	0	0	0	0
meS068	normal	0	0	0	0	0	0	0
meS069	normal	0	0	0	0	0	0	0
meS087	Esophagus cancer	0	0	0	0	0	0	0
meS089	CRC	1	1	1	1	1	0	0
meS091	CRC	1	1	1	1	1	0	0
meS093	normal	0	1	0	0	0	0	0
meS094	CRC	1	1	1	1	1	0	0
meS100	normal	0	0	0	0	0	0	0
meS1000	normal	0	0	0	0	0	0	0
meS1001	normal	0	0	0	0	0	0	0
meS1002	normal	0	0	0	0	0	0	0
meS1003	normal	0	0	0	0	0	0	0
meS101	Gallbladder cancer	0	1	1	1	1	0	0
meS103	Gallbladder cancer	0	0	0	0	0	0	0
meS106	CRC	1	1	1	1	1	0	0
meS107	CRC	1	1	1	1	1	0	0
meS108	CRC	1	0	1	0	0	0	0
meS117	Esophagus cancer	0	0	0	0	0	0	0
meS122	Pancreatic cancer	0	0	0	0	0	0	0
meS123	Pancreatic cancer	0	0	0	0	0	0	0
meS207	normal	0	0	1	0	0	0	0
meS208	normal	0	0	0	0	0	0	0
meS209	normal	0	0	0	0	0	0	0
meS210	normal	0	0	0	0	0	0	0
meS211	Esophagus cancer	0	0	1	0	0	0	1
meS212	GC	0	0	0	0	0	0	0
meS213	Pancreatic cancer	0	0	1	0	0	0	1
meS214	normal	0	0	0	0	0	0	0
meS215	normal	0	0	0	0	0	0	0
meS216	normal	0	0	0	0	0	0	0
meS217	Liver cancer	0	0	0	0	0	0	0
meS218	GC	0	0	1	0	0	0	1
meS219	GC	0	0	1	0	0	0	0
meS220	normal	0	0	0	0	0	0	0
meS221	Gallbladder cancer	0	0	0	0	0	0	0
meS222	Gallbladder cancer	0	0	0	0	1	1	0
meS223	normal	0	0	0	0	0	0	0
meS224	normal	0	0	0	0	0	0	0
meS225	GC	0	0	0	0	0	1	0
meS226	normal	0	0	0	0	0	0	0
meS228	normal	0	0	0	0	0	0	0
meS229	Esophagus cancer	0	0	1	0	0	0	0
meS230	normal	0	0	0	0	0	0	0
meS231	normal	0	0	0	0	0	0	0
meS233	normal	0	0	0	0	0	1	0
meS235	normal	0	0	0	0	0	0	0
meS237	normal	0	0	0	0	0	0	0
meS239	normal	0	0	0	0	0	0	0
meS242	normal	0	0	0	0	0	0	0
meS244	normal	0	0	0	0	0	0	0
meS245	normal	0	0	0	0	0	0	0
meS246	normal	0	0	0	0	0	0	0
meS247	normal	0	0	0	0	0	0	0
meS248	normal	0	0	0	0	0	0	0
meS276	AA	1	1	1	0	1	1	0
meS277	normal	0	0	0	0	0	0	0
meS278	normal	0	0	0	0	0	0	0
meS279	CRC	1	1	0	0	1	1	0
meS280	normal	0	0	0	0	0	0	0
meS281	normal	0	0	0	0	0	0	0
meS282	normal	0	0	0	0	0	0	0
meS283	CRC	1	1	0	0	1	1	0
meS284	Pancreatic cancer	0	0	0	0	0	0	0
meS285	normal	0	0	0	0	0	0	0
meS287	GC	0	0	0	0	0	0	0
meS288	normal	0	0	0	0	0	0	0
meS289	normal	0	0	0	0	0	0	0
meS290	GC	0	0	0	0	0	1	0
meS291	GC	0	0	0	0	0	0	0
meS292	Pancreatic cancer	0	0	0	0	0	0	0
meS294	GC	0	0	0	0	0	0	0
meS295	CRC	1	1	1	1	1	1	1
meS296	Pancreatic cancer	0	0	0	0	0	0	0
meS297	CRC	1	1	1	1	1	1	1
meS298	Pancreatic cancer	0	0	0	0	0	0	0
meS299	CRC	1	1	1	1	1	1	1
meS300	CRC	1	1	1	1	1	1	1
meS301	Esophagus cancer	0	0	0	0	0	0	1

## Sheet: ROC_table_ColoCaller
	sensitivity	1 -specificity
0	1	1	0
0.0559717	0.966667	0.907216	0.0594502
0.0632184	0.933333	0.103093	0.830241
0.0739096	0.933333	0.0927835	0.84055
0.08712	0.933333	0.0824742	0.850859
0.102049	0.9	0.0618557	0.838144
0.271751	0.9	0.0515464	0.848454
0.55559	0.833333	0.0309278	0.802405
0.721682	0.8	0.0309278	0.769072
0.768445	0.166667	0	0.166667
0.768598	0.1	0	0.1
0.826212	0.0333333	0	0.0333333
1	0	0	0

## Sheet: ROC_table_SDC2
		sensitivity	1 -specificity
sdc2	20.76	1	1
	22.425	1	0.966667
	23.175	1	0.933333
	24.18	0.989691	0.933333
	25.185	0.989691	0.9
	25.56	0.989691	0.866667
	26.32	0.989691	0.833333
	27.305	0.989691	0.8
	27.84	0.979381	0.8
	27.875	0.979381	0.766667
	27.9	0.979381	0.733333
	27.97	0.969072	0.733333
	28.36	0.969072	0.7
	28.845	0.969072	0.666667
	29.1	0.969072	0.633333
	29.48	0.958763	0.633333
	29.895	0.958763	0.6
	30.09	0.948454	0.566667
	30.515	0.948454	0.533333
	30.885	0.948454	0.5
	31.005	0.938144	0.5
	31.225	0.938144	0.466667
	31.38	0.938144	0.433333
	31.555	0.938144	0.4
	32.01	0.938144	0.366667
	32.48	0.938144	0.333333
	32.965	0.938144	0.3
	33.335	0.938144	0.266667
	33.45	0.938144	0.233333
	33.575	0.938144	0.2
	33.655	0.927835	0.2
	34.35	0.927835	0.166667
	35.425	0.917526	0.166667
	35.925	0.917526	0.133333
	38	0.917526	0.1
	41	0	0

## Sheet: ROC_table_NDRG4
		sensitivity	1 -specificity
NDRG4	23.24	1	1
	24.3	1	0.966667
	24.995	0.989691	0.966667
	25.875	0.989691	0.933333
	26.19	0.989691	0.9
	27.11	0.989691	0.866667
	27.975	0.989691	0.833333
	28.01	0.989691	0.8
	28.73	0.989691	0.766667
	29.565	0.989691	0.733333
	29.815	0.989691	0.7
	29.975	0.979381	0.7
	30.12	0.979381	0.666667
	30.645	0.979381	0.633333
	31.095	0.979381	0.6
	31.21	0.969072	0.6
	31.345	0.969072	0.566667
	31.655	0.958763	0.566667
	31.95	0.958763	0.533333
	31.99	0.958763	0.5
	32.185	0.958763	0.466667
	32.46	0.958763	0.433333
	32.565	0.958763	0.4
	32.63	0.958763	0.366667
	32.84	0.958763	0.333333
	33.13	0.958763	0.3
	33.815	0.958763	0.266667
	37.185	0.958763	0.233333
	41	0	0

## Sheet: ROC_table_ALX4
		sensitivity	1 -specificity
ALX4	19.1788	1	1
	21.9775	0.989691	1
	24.337	0.989691	0.966667
	24.9139	0.989691	0.933333
	25.2	0.989691	0.9
	26.006	0.989691	0.866667
	26.596	0.979381	0.866667
	26.6507	0.979381	0.833333
	26.667	0.979381	0.8
	26.7114	0.979381	0.766667
	26.8617	0.979381	0.733333
	27.0355	0.969072	0.733333
	27.1437	0.969072	0.7
	27.378	0.969072	0.666667
	27.5908	0.969072	0.633333
	27.6527	0.969072	0.6
	27.8022	0.969072	0.566667
	28.1573	0.969072	0.533333
	28.6701	0.969072	0.5
	28.9959	0.969072	0.466667
	29.4689	0.958763	0.466667
	29.956	0.948454	0.466667
	30.0519	0.948454	0.433333
	30.3128	0.948454	0.4
	31.5451	0.938144	0.4
	32.9963	0.927835	0.4
	36.7201	0.917526	0.4
	41	0	0

## Sheet: ROC_table_TFPI2
		sensitivity	1 -specificity
TFPI2	21.4	1	1
	22.78	1	0.966667
	23.9	1	0.933333
	25.13	1	0.9
	25.81	1	0.866667
	26.065	0.989691	0.866667
	26.42	0.979381	0.866667
	26.82	0.969072	0.866667
	27.05	0.969072	0.833333
	27.32	0.969072	0.8
	27.495	0.969072	0.766667
	27.6	0.969072	0.733333
	27.69	0.969072	0.7
	27.83	0.958763	0.7
	28.04	0.958763	0.666667
	28.825	0.958763	0.633333
	29.54	0.958763	0.6
	29.705	0.948454	0.6
	30.04	0.948454	0.566667
	30.485	0.948454	0.533333
	30.825	0.938144	0.533333
	30.92	0.927835	0.533333
	30.98	0.927835	0.5
	31.035	0.927835	0.466667
	31.1	0.927835	0.433333
	31.24	0.917526	0.433333
	31.405	0.907216	0.433333
	31.495	0.907216	0.4
	31.68	0.907216	0.366667
	31.925	0.896907	0.366667
	32.135	0.886598	0.366667
	32.345	0.886598	0.333333
	32.45	0.876289	0.333333
	32.815	0.876289	0.3
	33.185	0.876289	0.266667
	33.425	0.865979	0.266667
	34.035	0.85567	0.266667
	34.585	0.85567	0.233333
	35.11	0.845361	0.233333
	35.58	0.835052	0.233333
	37.835	0.835052	0.2
	41	0	0

## Sheet: ROC_table_KCNQ5
		sensitivity	1 -specificity
KCNQ5	20.1378	1	1
	22.297	0.989691	1
	24.1681	0.989691	0.966667
	25.1331	0.989691	0.933333
	25.5281	0.989691	0.9
	25.78	0.989691	0.866667
	26.2198	0.989691	0.833333
	26.6698	0.989691	0.8
	26.875	0.989691	0.766667
	27.095	0.989691	0.733333
	27.3462	0.989691	0.7
	27.5664	0.979381	0.7
	27.6752	0.969072	0.7
	27.78	0.969072	0.666667
	28.0415	0.969072	0.633333
	28.5166	0.969072	0.6
	28.88	0.969072	0.566667
	28.9827	0.969072	0.533333
	29.1553	0.969072	0.5
	29.4104	0.969072	0.466667
	30.5128	0.969072	0.433333
	31.5888	0.969072	0.4
	31.9933	0.958763	0.4
	32.4724	0.958763	0.366667
	32.9344	0.948454	0.366667
	33.7059	0.938144	0.366667
	34.7517	0.927835	0.366667
	35.4624	0.917526	0.366667
	35.6239	0.907216	0.366667
	35.7506	0.896907	0.366667
	36.0753	0.886598	0.366667
	38.1385	0.876289	0.366667
	41	0	0

## Sheet: ROC_table_WIF1
		sensitivity	1 -specificity
WIF1	20.25	1	1
	21.825	1	0.966667
	22.65	1	0.933333
	22.995	0.989691	0.933333
	23.845	0.989691	0.9
	25.025	0.989691	0.866667
	26.38	0.989691	0.833333
	28.01	0.989691	0.8
	29.045	0.989691	0.766667
	29.575	0.989691	0.733333
	29.81	0.989691	0.7
	29.91	0.979381	0.7
	30.035	0.969072	0.7
	30.12	0.969072	0.666667
	30.19	0.969072	0.633333
	30.4	0.958763	0.633333
	30.565	0.958763	0.6
	31.29	0.958763	0.566667
	32.12	0.958763	0.533333
	32.255	0.958763	0.5
	32.33	0.958763	0.466667
	32.49	0.948454	0.466667
	32.69	0.948454	0.433333
	33.09	0.948454	0.4
	33.405	0.948454	0.366667
	33.89	0.948454	0.333333
	34.475	0.938144	0.333333
	34.62	0.938144	0.3
	35.275	0.938144	0.266667
	35.915	0.938144	0.233333
	36.08	0.927835	0.233333
	38.11	0.927835	0.2
	41	0	0

## Sheet: LASSO_dgcMatrix
Class dgCMatrix with lambda.1se
	coefficient
ΔNDRG4	2.46065
ΔALX4	0
ΔSDC2	0.148485
ΔTFPI2	0.22505
ΔKCNQ5	0
ΔWIF1	0.350743
Intercept	-1.93777
