# Supplementary material for: A Novel Stool Methylation Test for the Non-Invasive Screening of Gastric and Colorectal Cancer
Source: Front Oncol. 2022 Mar 28;12:860701. doi: 10.3389/fonc.2022.860701 (PMC8995552; doi:10.3389/fonc.2022.860701)
Supplement: Supplementary file 8 [file Table_4.xlsx]

## Sheet: entire_GCC
ID	GCC_Clinical_Status (GCC,1;not GCC,0)	Status (0/1 converted)				P value	GCC_determined (GCC,1;not GCC,0)
		SDC2	TFPI2	NDRG4	WIF1
meS001	1	1	1	1	1	0.768445	1
meS002	0	0	0	0	0	0.0559991	0
meS003	0	0	0	0	0	0.0559991	0
meS004	1	1	1	1	1	0.768445	1
meS005	0	0	1	0	0	0.0559443	0
meS006	1	1	1	1	1	0.768445	1
meS007	0	0	1	0	0	0.0559443	0
meS008	1	1	1	1	1	0.768445	1
meS009	0	0	0	0	0	0.0559991	0
meS010	0	0	0	0	0	0.0559991	0
meS011	1	1	1	1	0	0.768751	1
meS012	1	1	1	1	1	0.768445	1
meS013	1	0	0	0	0	0.0559991	0
meS014	1	0	0	0	0	0.0559991	0
meS015	1	1	1	0	1	0.436262	1
meS016	0	0	1	0	0	0.0559443	0
meS017	1	1	1	0	1	0.436262	1
meS018	1	1	1	1	1	0.768445	1
meS019	1	1	1	1	1	0.768445	1
meS020	1	0	1	0	0	0.0559443	0
meS021	0	0	0	0	0	0.0559991	0
meS022	1	0	1	1	1	0.10724	1
meS023	1	0	0	0	0	0.0559991	0
meS024	1	1	1	1	0	0.768751	1
meS025	0	0	0	0	0	0.0559991	0
meS026	1	1	0	1	1	0.883672	1
meS027	1	1	1	1	1	0.768445	1
meS028	0	0	0	0	0	0.0559991	0
meS029	1	1	0	0	0	0.0968584	1
meS030	1	1	1	1	1	0.768445	1
meS031	1	1	0	1	1	0.883672	1
meS032	1	1	1	0	0	0.0704376	0
meS033	1	0	0	0	0	0.0559991	0
meS034	1	1	1	1	1	0.768445	1
meS035	1	1	1	1	1	0.768445	1
meS036	0	0	0	0	0	0.0559991	0
meS037	1	1	1	1	1	0.768445	1
meS038	0	0	0	0	0	0.0559991	0
meS040	1	0	0	0	0	0.0559991	0
meS041	1	1	1	0	1	0.436262	1
meS042	1	1	0	0	0	0.0968584	1
meS043	1	0	0	1	0	0.674919	1
meS044	0	0	0	0	0	0.0559991	0
meS045	1	1	1	1	1	0.768445	1
meS046	1	1	1	1	1	0.768445	1
meS047	0	0	0	0	0	0.0559991	0
meS048	1	1	1	1	1	0.768445	1
meS049	1	1	1	1	1	0.768445	1
meS050	1	1	1	1	1	0.768445	1
meS051	1	1	0	0	1	0.768445	1
meS052	1	0	0	0	0	0.0559991	0
meS053	0	1	1	0	1	0.436262	1
meS054	1	1	1	1	1	0.768445	1
meS055	0	0	0	0	0	0.0559991	0
meS056	0	0	0	0	0	0.0559991	0
meS057	0	0	0	0	0	0.0559991	0
meS058	0	0	0	0	0	0.0559991	0
meS059	0	0	0	0	0	0.0559991	0
meS060	0	0	0	0	0	0.0559991	0
meS061	0	0	0	0	0	0.0559991	0
meS062	0	0	0	0	0	0.0559991	0
meS063	0	0	0	0	0	0.0559991	0
meS064	0	0	0	0	0	0.0559991	0
meS065	0	0	0	0	0	0.0559991	0
meS066	0	0	0	0	0	0.0559991	0
meS067	0	0	0	0	0	0.0559991	0
meS068	0	0	0	0	0	0.0559991	0
meS069	0	0	0	0	0	0.0559991	0
meS070	0	0	0	0	0	0.0559991	0
meS071	0	0	0	0	0	0.0559991	0
meS072	0	0	0	0	0	0.0559991	0
meS073	0	0	0	0	0	0.0559991	0
meS074	0	0	0	0	0	0.0559991	0
meS084	1	1	1	0	1	0.436262	1
meS085	1	1	1	1	1	0.768445	1
meS086	1	1	1	0	1	0.436262	1
meS087	0	0	0	0	0	0.0559991	0
meS088	0	0	0	0	0	0.0559991	0
meS089	1	1	1	1	1	0.768445	1
meS090	0	0	0	0	0	0.0559991	0
meS091	1	1	1	1	1	0.768445	1
meS092	0	0	0	0	0	0.0559991	0
meS093	0	1	0	0	0	0.0968584	1
meS094	1	1	1	1	1	0.768445	1
meS095	1	0	0	0	0	0.0559991	0
meS096	1	1	1	1	1	0.768445	1
meS097	1	0	0	0	0	0.0559991	0
meS098	1	0	1	0	0	0.0559443	0
meS099	0	0	1	0	0	0.0559443	0
meS100	0	0	0	0	0	0.0559991	0
meS1000	0	0	0	0	0	0.0559991	0
meS1001	0	0	0	0	0	0.0559991	0
meS1002	0	0	0	0	0	0.0559991	0
meS1003	0	0	0	0	0	0.0559991	0
meS1004	0	0	0	0	0	0.0559991	0
meS1005	0	0	0	0	0	0.0559991	0
meS1006	0	0	0	0	0	0.0559991	0
meS1007	0	0	0	0	0	0.0559991	0
meS1008	0	0	0	0	0	0.0559991	0
meS1009	0	0	0	0	0	0.0559991	0
meS101	0	1	1	1	1	0.768445	1
meS1010	0	0	0	0	0	0.0559991	0
meS1011	0	0	0	0	0	0.0559991	0
meS1012	0	0	0	0	0	0.0559991	0
meS1013	0	0	0	0	0	0.0559991	0
meS1014	0	0	0	0	0	0.0559991	0
meS1015	0	0	0	0	0	0.0559991	0
meS1016	0	0	0	0	0	0.0559991	0
meS1017	0	0	0	0	0	0.0559991	0
meS1018	0	0	0	0	0	0.0559991	0
meS1019	0	0	0	0	0	0.0559991	0
meS102	0	0	0	0	0	0.0559991	0
meS1020	0	0	0	0	0	0.0559991	0
meS1021	0	0	0	0	0	0.0559991	0
meS1022	0	0	0	0	0	0.0559991	0
meS1023	0	0	0	0	0	0.0559991	0
meS1024	0	0	0	0	0	0.0559991	0
meS1025	0	0	0	0	0	0.0559991	0
meS1026	0	0	0	0	0	0.0559991	0
meS1027	0	0	0	0	0	0.0559991	0
meS1028	0	0	0	0	0	0.0559991	0
meS1029	0	0	0	0	0	0.0559991	0
meS103	0	0	0	0	0	0.0559991	0
meS1030	0	0	0	0	0	0.0559991	0
meS1031	0	0	0	0	0	0.0559991	0
meS1032	0	0	0	0	0	0.0559991	0
meS1033	0	0	0	0	0	0.0559991	0
meS1034	0	0	0	0	0	0.0559991	0
meS104	0	0	0	0	0	0.0559991	0
meS105	1	1	1	0	1	0.436262	1
meS106	1	1	1	1	1	0.768445	1
meS107	1	1	1	1	1	0.768445	1
meS108	1	0	1	0	0	0.0559443	0
meS109	1	1	1	1	1	0.768445	1
meS110	1	1	1	1	1	0.768445	1
meS111	1	0	1	0	0	0.0559443	0
meS112	1	1	1	1	1	0.768445	1
meS113	1	1	1	1	1	0.768445	1
meS114	1	1	1	1	1	0.768445	1
meS115	1	0	1	0	0	0.0559443	0
meS116	1	1	1	1	1	0.768445	1
meS117	0	0	0	0	0	0.0559991	0
meS118	0	0	0	0	0	0.0559991	0
meS119	0	0	0	0	0	0.0559991	0
meS120	0	0	0	0	0	0.0559991	0
meS121	0	0	0	0	0	0.0559991	0
meS122	0	0	0	0	0	0.0559991	0
meS123	0	0	0	0	0	0.0559991	0
meS203	0	0	0	0	0	0.0559991	0
meS204	0	0	0	0	0	0.0559991	0
meS205	0	0	0	0	0	0.0559991	0
meS206	0	0	0	0	0	0.0559991	0
meS207	0	0	1	0	0	0.0559443	0
meS208	0	0	0	0	0	0.0559991	0
meS209	0	0	0	0	0	0.0559991	0
meS210	0	0	0	0	0	0.0559991	0
meS211	0	0	1	0	0	0.0559443	0
meS212	1	0	0	0	0	0.0559991	0
meS213	0	0	1	0	0	0.0559443	0
meS214	0	0	0	0	0	0.0559991	0
meS215	0	0	0	0	0	0.0559991	0
meS216	0	0	0	0	0	0.0559991	0
meS217	0	0	0	0	0	0.0559991	0
meS218	1	0	1	0	0	0.0559443	0
meS219	1	0	1	0	0	0.0559443	0
meS220	0	0	0	0	0	0.0559991	0
meS221	0	0	0	0	0	0.0559991	0
meS222	0	0	0	0	1	0.0773816	0
meS223	0	0	0	0	0	0.0559991	0
meS224	0	0	0	0	0	0.0559991	0
meS225	1	0	0	0	0	0.0559991	0
meS226	0	0	0	0	0	0.0559991	0
meS227	1	0	0	0	0	0.0559991	0
meS228	0	0	0	0	0	0.0559991	0
meS229	0	0	1	0	0	0.0559443	0
meS230	0	0	0	0	0	0.0559991	0
meS231	0	0	0	0	0	0.0559991	0
meS233	0	0	0	0	0	0.0559991	0
meS235	0	0	0	0	0	0.0559991	0
meS237	0	0	0	0	0	0.0559991	0
meS238	0	0	1	0	0	0.0559443	0
meS239	0	0	0	0	0	0.0559991	0
meS240	1	0	1	0	0	0.0559443	0
meS241	1	0	1	0	0	0.0559443	0
meS242	0	0	0	0	0	0.0559991	0
meS243	0	0	0	0	0	0.0559991	0
meS244	0	0	0	0	0	0.0559991	0
meS245	0	0	0	0	0	0.0559991	0
meS246	0	0	0	0	0	0.0559991	0
meS247	0	0	0	0	0	0.0559991	0
meS248	0	0	0	0	0	0.0559991	0
meS276	1	1	1	0	1	0.436262	1
meS277	0	0	0	0	0	0.0559991	0
meS278	0	0	0	0	0	0.0559991	0
meS279	1	1	0	0	1	0.768445	1
meS280	0	0	0	0	0	0.0559991	0
meS281	0	0	0	0	0	0.0559991	0
meS282	0	0	0	0	0	0.0559991	0
meS283	1	1	0	0	1	0.768445	1
meS284	0	0	0	0	0	0.0559991	0
meS285	0	0	0	0	0	0.0559991	0
meS286	1	0	0	0	1	0.0773816	0
meS287	1	0	0	0	0	0.0559991	0
meS288	0	0	0	0	0	0.0559991	0
meS289	0	0	0	0	0	0.0559991	0
meS290	1	0	0	0	0	0.0559991	0
meS291	1	0	0	0	0	0.0559991	0
meS292	0	0	0	0	0	0.0559991	0
meS293	1	1	1	0	1	0.436262	1
meS294	1	0	0	0	0	0.0559991	0
meS295	1	1	1	1	1	0.768445	1
meS296	0	0	0	0	0	0.0559991	0
meS297	1	1	1	1	1	0.768445	1
meS298	0	0	0	0	0	0.0559991	0
meS299	1	1	1	1	1	0.768445	1
meS300	1	1	1	1	1	0.768445	1
meS301	0	0	0	0	0	0.0559991	0

## Sheet: training_GCC
ID	GCC_Clinical_Status (GCC,1;not GCC,0)	Status (0/1 converted)
		SDC2	TFPI2	NDRG4	WIF1
meS042	1	1	0	0	0
meS276	1	1	1	0	1
meS207	0	0	1	0	0
meS208	0	0	0	0	0
meS209	0	0	0	0	0
meS210	0	0	0	0	0
meS214	0	0	0	0	0
meS215	0	0	0	0	0
meS216	0	0	0	0	0
meS220	0	0	0	0	0
meS223	0	0	0	0	0
meS224	0	0	0	0	0
meS226	0	0	0	0	0
meS228	0	0	0	0	0
meS230	0	0	0	0	0
meS231	0	0	0	0	0
meS233	0	0	0	0	0
meS235	0	0	0	0	0
meS237	0	0	0	0	0
meS239	0	0	0	0	0
meS242	0	0	0	0	0
meS244	0	0	0	0	0
meS245	0	0	0	0	0
meS246	0	0	0	0	0
meS247	0	0	0	0	0
meS248	0	0	0	0	0
meS277	0	0	0	0	0
meS278	0	0	0	0	0
meS280	0	0	0	0	0
meS281	0	0	0	0	0
meS282	0	0	0	0	0
meS284	0	0	0	0	0
meS285	0	0	0	0	0
meS288	0	0	0	0	0
meS289	0	0	0	0	0
meS055	0	0	0	0	0
meS056	0	0	0	0	0
meS057	0	0	0	0	0
meS058	0	0	0	0	0
meS059	0	0	0	0	0
meS060	0	0	0	0	0
meS061	0	0	0	0	0
meS062	0	0	0	0	0
meS063	0	0	0	0	0
meS064	0	0	0	0	0
meS065	0	0	0	0	0
meS066	0	0	0	0	0
meS067	0	0	0	0	0
meS068	0	0	0	0	0
meS069	0	0	0	0	0
meS093	0	1	0	0	0
meS100	0	0	0	0	0
meS1000	0	0	0	0	0
meS1001	0	0	0	0	0
meS1002	0	0	0	0	0
meS1003	0	0	0	0	0
meS002	0	0	0	0	0
meS038	0	0	0	0	0
meS222	0	0	0	0	1
meS101	0	1	1	1	1
meS221	0	0	0	0	0
meS103	0	0	0	0	0
meS007	0	0	1	0	0
meS016	0	0	1	0	0
meS217	0	0	0	0	0
meS001	1	1	1	1	1
meS004	1	1	1	1	1
meS006	1	1	1	1	1
meS008	1	1	1	1	1
meS011	1	1	1	1	0
meS012	1	1	1	1	1
meS019	1	1	1	1	1
meS024	1	1	1	1	0
meS031	1	1	0	1	1
meS034	1	1	1	1	1
meS035	1	1	1	1	1
meS037	1	1	1	1	1
meS040	1	0	0	0	0
meS041	1	1	1	0	1
meS043	1	0	0	1	0
meS045	1	1	1	1	1
meS279	1	1	0	0	1
meS283	1	1	0	0	1
meS295	1	1	1	1	1
meS297	1	1	1	1	1
meS299	1	1	1	1	1
meS300	1	1	1	1	1
meS089	1	1	1	1	1
meS091	1	1	1	1	1
meS094	1	1	1	1	1
meS106	1	1	1	1	1
meS107	1	1	1	1	1
meS108	1	0	1	0	0
meS301	0	0	0	0	0
meS087	0	0	0	0	0
meS117	0	0	0	0	0
meS013	1	0	0	0	0
meS014	1	0	0	0	0
meS015	1	1	1	0	1
meS017	1	1	1	0	1
meS018	1	1	1	1	1
meS020	1	0	1	0	0
meS022	1	0	1	1	1
meS023	1	0	0	0	0
meS029	1	1	0	0	0
meS030	1	1	1	1	1
meS032	1	1	1	0	0
meS033	1	0	0	0	0
meS052	1	0	0	0	0
meS212	1	0	0	0	0
meS218	1	0	1	0	0
meS219	1	0	1	0	0
meS225	1	0	0	0	0
meS036	0	0	0	0	0
meS047	0	0	0	0	0
meS213	0	0	1	0	0
meS292	0	0	0	0	0
meS296	0	0	0	0	0
meS298	0	0	0	0	0
meS122	0	0	0	0	0
meS123	0	0	0	0	0
meS287	0	0	0	0	0
meS290	0	0	0	0	0
meS291	0	0	0	0	0
meS294	0	0	0	0	0
meS211	0	0	1	0	0
meS229	0	0	1	0	0

## Sheet: ROC_table_GCC
	sensitivity	1 - specificity
0	1	1	0
0.140683	0.914894	0.925	-0.0101064
0.162639	0.744681	0.0375	0.707181
0.550246	0.744681	0.025	0.719681
0.915971	0.723404	0.025	0.698404
0.915996	0.680851	0.0125	0.668351
0.916003	0.659574	0.0125	0.647074
0.916012	0.212766	0	0.212766
0.916039	0.12766	0	0.12766
0.916064	0.106383	0	0.106383
0.929938	0.0638298	0	0.0638298
0.943813	0.0212766	0	0.0212766
1	0	0	0
